# Supplementary material for: Synergistic Impacts of Organic Acids and pH on Growth of Pseudomonas aeruginosa: A Comparison of Parametric and Bayesian Non-parametric Methods to Model Growth
Source: Front Microbiol. 2019 Jan 8;9:3196. doi: 10.3389/fmicb.2018.03196 (PMC6331447; doi:10.3389/fmicb.2018.03196)
Supplement: Supplementary file 2 [file Table_2.XLSX]

## Sheet: Sheet1
	ph	mMacid	mean	std	condition	strain	strength
1	7	0	5.89028	0.107121	acetic	PA01	strong
2	7	5	5.57504	0.101892	acetic	PA01	strong
3	7	10	5.8067	0.102374	acetic	PA01	strong
4	7	20	5.43344	0.117588	acetic	PA01	strong
5	6.5	0	5.90583	0.125264	acetic	PA01	strong
6	6.5	5	5.7103	0.145035	acetic	PA01	strong
7	6.5	10	5.86331	0.146265	acetic	PA01	strong
8	6.5	20	5.94535	0.15807	acetic	PA01	strong
9	6	0	5.77445	0.131296	acetic	PA01	strong
10	6	5	5.73536	0.142798	acetic	PA01	strong
11	6	10	5.6584	0.151344	acetic	PA01	strong
12	6	20	0.23237	0.112669	acetic	PA01	strong
13	5.5	0	5.92385	0.108949	acetic	PA01	strong
14	5.5	5	4.75539	0.149311	acetic	PA01	strong
15	5.5	10	0.514009	0.133284	acetic	PA01	strong
16	5.5	20	0.269488	0.10585	acetic	PA01	strong
17	5	0	6.39821	0.098011	acetic	PA01	strong
18	5	5	1.18343	0.155386	acetic	PA01	strong
19	5	10	0.0964051	0.0893084	acetic	PA01	strong
20	5	20	0.234624	0.0742211	acetic	PA01	strong
21	7	0	5.79455	0.109073	butyric	PA01	strong
22	7	5	6.51115	0.130136	butyric	PA01	strong
23	7	10	5.29011	0.134197	butyric	PA01	strong
24	7	20	5.53383	0.101335	butyric	PA01	strong
25	6.5	0	5.72385	0.128033	butyric	PA01	strong
26	6.5	5	6.40365	0.154032	butyric	PA01	strong
27	6.5	10	5.32157	0.156956	butyric	PA01	strong
28	6.5	20	5.15637	0.134961	butyric	PA01	strong
29	6	0	5.72113	0.128302	butyric	PA01	strong
30	6	5	5.86923	0.151068	butyric	PA01	strong
31	6	10	4.98237	0.158096	butyric	PA01	strong
32	6	20	0.749647	0.11121	butyric	PA01	strong
33	5.5	0	5.36391	0.13026	butyric	PA01	strong
34	5.5	5	4.41024	0.147184	butyric	PA01	strong
35	5.5	10	0.662794	0.10235	butyric	PA01	strong
36	5.5	20	0.0600358	0.0773803	butyric	PA01	strong
37	5	0	6.16434	0.0931368	butyric	PA01	strong
38	5	5	0.309665	0.0724245	butyric	PA01	strong
39	5	10	0.0605178	0.0986212	butyric	PA01	strong
40	5	20	0.147299	0.0973804	butyric	PA01	strong
41	7	0	5.73793	0.148491	propionic	PA01	strong
42	7	5	5.21016	0.1584	propionic	PA01	strong
43	7	10	5.05175	0.153156	propionic	PA01	strong
44	7	20	4.58186	0.163288	propionic	PA01	strong
45	6.5	0	5.89635	0.219268	propionic	PA01	strong
46	6.5	5	5.28763	0.262008	propionic	PA01	strong
47	6.5	10	4.78884	0.261185	propionic	PA01	strong
48	6.5	20	3.237	0.203779	propionic	PA01	strong
49	6	0	5.58411	0.215689	propionic	PA01	strong
50	6	5	4.98299	0.255213	propionic	PA01	strong
51	6	10	3.55521	0.253049	propionic	PA01	strong
52	6	20	0.101805	0.12455	propionic	PA01	strong
53	5.5	0	5.3624	0.190451	propionic	PA01	strong
54	5.5	5	3.08106	0.260384	propionic	PA01	strong
55	5.5	10	0.0899657	0.23912	propionic	PA01	strong
56	5.5	20	0.0778872	0.179658	propionic	PA01	strong
57	5	0	6.78739	0.20356	propionic	PA01	strong
58	5	5	0.0428007	0.217358	propionic	PA01	strong
59	5	10	0.0932641	0.205371	propionic	PA01	strong
60	5	20	0.15598	0.158723	propionic	PA01	strong
61	7	0	5.51066	0.162513	sorbic	PA01	weak
62	7	5	5.24435	0.147468	sorbic	PA01	weak
63	7	10	5.05254	0.14668	sorbic	PA01	weak
64	7	20	4.76738	0.155041	sorbic	PA01	weak
65	6.5	0	6.03892	0.202596	sorbic	PA01	weak
66	6.5	5	5.6189	0.244733	sorbic	PA01	weak
67	6.5	10	5.63793	0.245465	sorbic	PA01	weak
68	6.5	20	4.88981	0.24926	sorbic	PA01	weak
69	6	0	5.66983	0.206685	sorbic	PA01	weak
70	6	5	4.76155	0.253165	sorbic	PA01	weak
71	6	10	4.66351	0.241977	sorbic	PA01	weak
72	6	20	3.96359	0.184922	sorbic	PA01	weak
73	5.5	0	6.18627	0.199644	sorbic	PA01	weak
74	5.5	5	5.0067	0.174247	sorbic	PA01	weak
75	5.5	10	4.15123	0.215775	sorbic	PA01	weak
76	5.5	20	1.42828	0.257689	sorbic	PA01	weak
77	5	0	6.46246	0.158377	sorbic	PA01	weak
78	5	5	4.81895	0.249606	sorbic	PA01	weak
79	5	10	0.094674	0.227112	sorbic	PA01	weak
80	5	20	0.119528	0.22461	sorbic	PA01	weak
81	7	0	5.66471	0.0911063	citric	PA01	weak
82	7	5	5.44055	0.106226	citric	PA01	weak
83	7	10	5.37118	0.105063	citric	PA01	weak
84	7	20	5.22894	0.0558276	citric	PA01	weak
85	6.5	0	5.50826	0.110077	citric	PA01	weak
86	6.5	5	5.20844	0.118338	citric	PA01	weak
87	6.5	10	5.44921	0.120576	citric	PA01	weak
88	6.5	20	5.96585	0.105154	citric	PA01	weak
89	6	0	5.7429	0.103909	citric	PA01	weak
90	6	5	5.22343	0.117102	citric	PA01	weak
91	6	10	5.98749	0.117003	citric	PA01	weak
92	6	20	6.09374	0.107005	citric	PA01	weak
93	5.5	0	5.47766	0.102518	citric	PA01	weak
94	5.5	5	6.46394	0.105915	citric	PA01	weak
95	5.5	10	3.60332	0.119271	citric	PA01	weak
96	5.5	20	0.399272	0.0565078	citric	PA01	weak
97	5	0	6.36104	0.0932362	citric	PA01	weak
98	5	5	0.380938	0.0504251	citric	PA01	weak
99	5	10	0.492829	0.0860522	citric	PA01	weak
100	5	20	0.301307	0.0513251	citric	PA01	weak
101	7	0	5.93806	0.152763	malic	PA01	weak
102	7	5	5.29118	0.167794	malic	PA01	weak
103	7	10	5.80057	0.169669	malic	PA01	weak
104	7	20	4.92563	0.165683	malic	PA01	weak
105	6.5	0	6.25183	0.177122	malic	PA01	weak
106	6.5	5	5.44628	0.192974	malic	PA01	weak
107	6.5	10	4.42825	0.187188	malic	PA01	weak
108	6.5	20	4.62703	0.172858	malic	PA01	weak
109	6	0	5.75481	0.179639	malic	PA01	weak
110	6	5	5.44295	0.192467	malic	PA01	weak
111	6	10	5.91815	0.182306	malic	PA01	weak
112	6	20	6.35808	0.177647	malic	PA01	weak
113	5.5	0	5.52381	0.171835	malic	PA01	weak
114	5.5	5	5.2661	0.184401	malic	PA01	weak
115	5.5	10	5.88382	0.169027	malic	PA01	weak
116	5.5	20	5.01212	0.187553	malic	PA01	weak
117	5	0	6.52998	0.161422	malic	PA01	weak
118	5	5	4.65417	0.172836	malic	PA01	weak
119	5	10	1.37733	0.101141	malic	PA01	weak
120	5	20	1.9089	0.112136	malic	PA01	weak
121	7	0	5.52252	0.0914773	benzoic	PA01	weak
122	7	5	4.99905	0.0906591	benzoic	PA01	weak
123	7	10	5.00187	0.0898327	benzoic	PA01	weak
124	7	20	4.75001	0.0947865	benzoic	PA01	weak
125	6.5	0	5.71049	0.110493	benzoic	PA01	weak
126	6.5	5	5.27374	0.122528	benzoic	PA01	weak
127	6.5	10	4.97253	0.120973	benzoic	PA01	weak
128	6.5	20	4.64037	0.122009	benzoic	PA01	weak
129	6	0	5.51266	0.10849	benzoic	PA01	weak
130	6	5	5.08004	0.124053	benzoic	PA01	weak
131	6	10	4.91966	0.118555	benzoic	PA01	weak
132	6	20	4.90469	0.113191	benzoic	PA01	weak
133	5.5	0	5.02079	0.11031	benzoic	PA01	weak
134	5.5	5	4.83564	0.121834	benzoic	PA01	weak
135	5.5	10	5.2746	0.11486	benzoic	PA01	weak
136	5.5	20	4.78856	0.0983858	benzoic	PA01	weak
137	5	0	6.22575	0.105915	benzoic	PA01	weak
138	5	5	5.77578	0.124772	benzoic	PA01	weak
139	5	10	4.43634	0.122084	benzoic	PA01	weak
140	5	20	1.66308	0.123997	benzoic	PA01	weak
141	7	0	6.61131	0.0442132	acetic	PA1054	strong
142	7	5	6.56537	0.0461235	acetic	PA1054	strong
143	7	10	6.96018	0.0465842	acetic	PA1054	strong
144	7	20	6.85196	0.0553284	acetic	PA1054	strong
145	6.5	0	6.42296	0.065972	acetic	PA1054	strong
146	6.5	5	6.81426	0.0987277	acetic	PA1054	strong
147	6.5	10	7.32518	0.0914837	acetic	PA1054	strong
148	6.5	20	7.15875	0.0889815	acetic	PA1054	strong
149	6	0	6.57963	0.086214	acetic	PA1054	strong
150	6	5	7.01993	0.0851203	acetic	PA1054	strong
151	6	10	7.45265	0.0921605	acetic	PA1054	strong
152	6	20	3.69962	0.123123	acetic	PA1054	strong
153	5.5	0	5.8591	0.0974457	acetic	PA1054	strong
154	5.5	5	6.88021	0.112243	acetic	PA1054	strong
155	5.5	10	0.444502	0.123908	acetic	PA1054	strong
156	5.5	20	0.0761436	0.0852188	acetic	PA1054	strong
157	5	0	6.07991	0.104736	acetic	PA1054	strong
158	5	5	2.96525	0.126452	acetic	PA1054	strong
159	5	10	0.133273	0.0669764	acetic	PA1054	strong
160	5	20	0.228529	0.0628228	acetic	PA1054	strong
161	7	0	6.55579	0.0572033	butyric	PA1054	strong
162	7	5	6.55375	0.0577165	butyric	PA1054	strong
163	7	10	6.64875	0.0658391	butyric	PA1054	strong
164	7	20	7.02643	0.0920394	butyric	PA1054	strong
165	6.5	0	6.52248	0.0770222	butyric	PA1054	strong
166	6.5	5	6.84306	0.0889113	butyric	PA1054	strong
167	6.5	10	7.22196	0.0765745	butyric	PA1054	strong
168	6.5	20	6.62503	0.124169	butyric	PA1054	strong
169	6	0	6.60345	0.0790039	butyric	PA1054	strong
170	6	5	6.58648	0.09819	butyric	PA1054	strong
171	6	10	6.74248	0.125694	butyric	PA1054	strong
172	6	20	0.108799	0.0940372	butyric	PA1054	strong
173	5.5	0	6.32079	0.0894347	butyric	PA1054	strong
174	5.5	5	4.15973	0.132499	butyric	PA1054	strong
175	5.5	10	0.0455307	0.0808015	butyric	PA1054	strong
176	5.5	20	0.160016	0.0509772	butyric	PA1054	strong
177	5	0	6.01338	0.104449	butyric	PA1054	strong
178	5	5	0.0472344	0.0697076	butyric	PA1054	strong
179	5	10	0.0798352	0.0682827	butyric	PA1054	strong
180	5	20	0.176418	0.0504014	butyric	PA1054	strong
181	7	0	6.45126	0.065416	propionic	PA1054	strong
182	7	5	6.67997	0.0677523	propionic	PA1054	strong
183	7	10	7.01485	0.071421	propionic	PA1054	strong
184	7	20	6.91105	0.108982	propionic	PA1054	strong
185	6.5	0	6.37703	0.0757844	propionic	PA1054	strong
186	6.5	5	6.83417	0.0932125	propionic	PA1054	strong
187	6.5	10	7.14351	0.0912917	propionic	PA1054	strong
188	6.5	20	6.3449	0.141723	propionic	PA1054	strong
189	6	0	6.36499	0.0856057	propionic	PA1054	strong
190	6	5	6.77902	0.116087	propionic	PA1054	strong
191	6	10	6.33892	0.119	propionic	PA1054	strong
192	6	20	0.0682166	0.132128	propionic	PA1054	strong
193	5.5	0	6.29921	0.0975505	propionic	PA1054	strong
194	5.5	5	4.19326	0.142295	propionic	PA1054	strong
195	5.5	10	0.0381554	0.0996884	propionic	PA1054	strong
196	5.5	20	0.13185	0.109382	propionic	PA1054	strong
197	5	0	6.20137	0.105338	propionic	PA1054	strong
198	5	5	0.0596167	0.114888	propionic	PA1054	strong
199	5	10	0.0967114	0.0883211	propionic	PA1054	strong
200	5	20	0.296047	0.0628598	propionic	PA1054	strong
201	7	0	6.02506	0.0353028	sorbic	PA1054	weak
202	7	5	6.43105	0.0504329	sorbic	PA1054	weak
203	7	10	6.49582	0.0506924	sorbic	PA1054	weak
204	7	20	6.37718	0.0533161	sorbic	PA1054	weak
205	6.5	0	6.31239	0.035539	sorbic	PA1054	weak
206	6.5	5	6.50279	0.0495515	sorbic	PA1054	weak
207	6.5	10	6.56639	0.0581721	sorbic	PA1054	weak
208	6.5	20	6.34651	0.0575251	sorbic	PA1054	weak
209	6	0	6.36596	0.0546931	sorbic	PA1054	weak
210	6	5	6.49033	0.0732842	sorbic	PA1054	weak
211	6	10	6.29836	0.0647292	sorbic	PA1054	weak
212	6	20	5.80142	0.0618149	sorbic	PA1054	weak
213	5.5	0	6.0178	0.0427468	sorbic	PA1054	weak
214	5.5	5	5.77956	0.0731459	sorbic	PA1054	weak
215	5.5	10	5.79417	0.0680783	sorbic	PA1054	weak
216	5.5	20	4.82177	0.0769932	sorbic	PA1054	weak
217	5	0	6.18359	0.0571917	sorbic	PA1054	weak
218	5	5	0.885612	0.0721964	sorbic	PA1054	weak
219	5	10	0.31736	0.0337218	sorbic	PA1054	weak
220	5	20	0.428488	0.0311822	sorbic	PA1054	weak
221	7	0	6.29734	0.0489037	citric	PA1054	weak
222	7	5	6.4087	0.0534758	citric	PA1054	weak
223	7	10	6.39793	0.0568413	citric	PA1054	weak
224	7	20	5.92125	0.0533475	citric	PA1054	weak
225	6.5	0	6.46456	0.0680569	citric	PA1054	weak
226	6.5	5	6.61773	0.0822076	citric	PA1054	weak
227	6.5	10	6.60117	0.0967553	citric	PA1054	weak
228	6.5	20	6.5343	0.106471	citric	PA1054	weak
229	6	0	6.61069	0.0961504	citric	PA1054	weak
230	6	5	6.25212	0.103922	citric	PA1054	weak
231	6	10	6.89218	0.107543	citric	PA1054	weak
232	6	20	6.3537	0.12013	citric	PA1054	weak
233	5.5	0	6.4814	0.0893341	citric	PA1054	weak
234	5.5	5	6.3183	0.116484	citric	PA1054	weak
235	5.5	10	5.92585	0.129285	citric	PA1054	weak
236	5.5	20	0.367492	0.0624408	citric	PA1054	weak
237	5	0	6.0342	0.0906994	citric	PA1054	weak
238	5	5	0.916796	0.0687784	citric	PA1054	weak
239	5	10	0.137111	0.080592	citric	PA1054	weak
240	5	20	0.612794	0.0768809	citric	PA1054	weak
241	7	0	6.10542	0.0721437	malic	PA1054	weak
242	7	5	5.90232	0.069335	malic	PA1054	weak
243	7	10	6.00759	0.0596132	malic	PA1054	weak
244	7	20	6.1994	0.0594639	malic	PA1054	weak
245	6.5	0	6.06052	0.0618578	malic	PA1054	weak
246	6.5	5	5.86066	0.0607483	malic	PA1054	weak
247	6.5	10	6.04042	0.0777436	malic	PA1054	weak
248	6.5	20	6.34121	0.0802656	malic	PA1054	weak
249	6	0	6.23759	0.0992766	malic	PA1054	weak
250	6	5	5.91518	0.10966	malic	PA1054	weak
251	6	10	6.17923	0.0959329	malic	PA1054	weak
252	6	20	6.30311	0.103538	malic	PA1054	weak
253	5.5	0	6.03041	0.093588	malic	PA1054	weak
254	5.5	5	5.97647	0.109903	malic	PA1054	weak
255	5.5	10	6.10711	0.0989248	malic	PA1054	weak
256	5.5	20	1.60349	0.10969	malic	PA1054	weak
257	5	0	6.07928	0.100491	malic	PA1054	weak
258	5	5	4.47539	0.12555	malic	PA1054	weak
259	5	10	0.952319	0.111613	malic	PA1054	weak
260	5	20	1.02665	0.0855628	malic	PA1054	weak
261	7	0	6.6262	0.0348578	benzoic	PA1054	weak
262	7	5	6.48013	0.0330436	benzoic	PA1054	weak
263	7	10	6.65064	0.032231	benzoic	PA1054	weak
264	7	20	6.65129	0.0620705	benzoic	PA1054	weak
265	6.5	0	6.58306	0.0383517	benzoic	PA1054	weak
266	6.5	5	6.24735	0.039016	benzoic	PA1054	weak
267	6.5	10	6.95107	0.0455648	benzoic	PA1054	weak
268	6.5	20	6.70031	0.0495024	benzoic	PA1054	weak
269	6	0	6.31722	0.064381	benzoic	PA1054	weak
270	6	5	6.43446	0.0456339	benzoic	PA1054	weak
271	6	10	6.52162	0.0601604	benzoic	PA1054	weak
272	6	20	6.35903	0.0656917	benzoic	PA1054	weak
273	5.5	0	6.39838	0.0708565	benzoic	PA1054	weak
274	5.5	5	6.03442	0.0613218	benzoic	PA1054	weak
275	5.5	10	6.21101	0.0661641	benzoic	PA1054	weak
276	5.5	20	5.7152	0.0716036	benzoic	PA1054	weak
277	5	0	6.0814	0.070773	benzoic	PA1054	weak
278	5	5	5.82039	0.079482	benzoic	PA1054	weak
279	5	10	5.12154	0.0748714	benzoic	PA1054	weak
280	5	20	0.9533	0.0787624	benzoic	PA1054	weak
