# Supplementary material for: Synergistic Impacts of Organic Acids and pH on Growth of Pseudomonas aeruginosa: A Comparison of Parametric and Bayesian Non-parametric Methods to Model Growth
Source: Front Microbiol. 2019 Jan 8;9:3196. doi: 10.3389/fmicb.2018.03196 (PMC6331447; doi:10.3389/fmicb.2018.03196)
Supplement: Supplementary file 3 [file Table_3.XLSX]

## Sheet: Sheet1
	ph	mMacid	time	growth.fx	std	phrev	strain	condition
21	7	0	1.25	-0.155785	0.114616	7	PA01	acetic
22	7	5	1.25	-0.227944	0.104784	7	PA01	acetic
23	7	10	1.25	-0.124222	0.104747	7	PA01	acetic
24	7	20	1.25	-0.0652459	0.12252	7	PA01	acetic
25	6.5	0	1.25	-0.361503	0.141938	6.5	PA01	acetic
26	6.5	5	1.25	-0.0221403	0.156336	6.5	PA01	acetic
27	6.5	10	1.25	-0.0659509	0.159705	6.5	PA01	acetic
28	6.5	20	1.25	-0.574242	0.162756	6.5	PA01	acetic
29	6	0	1.25	-0.27747	0.14322	6	PA01	acetic
30	6	5	1.25	0.0464079	0.156698	6	PA01	acetic
31	6	10	1.25	-0.371811	0.153971	6	PA01	acetic
32	6	20	1.25	0.0301943	0.157041	6	PA01	acetic
33	5.5	0	1.25	-0.236829	0.142487	5.5	PA01	acetic
34	5.5	5	1.25	-0.0874333	0.15496	5.5	PA01	acetic
35	5.5	10	1.25	0.37339	0.157875	5.5	PA01	acetic
36	5.5	20	1.25	0.0934496	0.15506	5.5	PA01	acetic
37	5	0	1.25	-0.148247	0.145537	5	PA01	acetic
38	5	5	1.25	-0.0173552	0.157153	5	PA01	acetic
39	5	10	1.25	-0.0188434	0.156755	5	PA01	acetic
40	5	20	1.25	-0.182889	0.15757	5	PA01	acetic
41	7	0	2	0.327612	0.0969871	7	PA01	acetic
42	7	5	2	0.246815	0.0865814	7	PA01	acetic
43	7	10	2	0.355228	0.0862344	7	PA01	acetic
44	7	20	2	0.399662	0.103601	7	PA01	acetic
45	6.5	0	2	0.104103	0.11203	6.5	PA01	acetic
46	6.5	5	2	0.359206	0.116593	6.5	PA01	acetic
47	6.5	10	2	0.377089	0.117901	6.5	PA01	acetic
48	6.5	20	2	-0.105844	0.120079	6.5	PA01	acetic
49	6	0	2	0.121769	0.114288	6	PA01	acetic
50	6	5	2	0.318232	0.117901	6	PA01	acetic
51	6	10	2	-0.107502	0.116463	6	PA01	acetic
52	6	20	2	-0.11335	0.116654	6	PA01	acetic
53	5.5	0	2	0.0677756	0.113329	5.5	PA01	acetic
54	5.5	5	2	-0.0844976	0.115265	5.5	PA01	acetic
55	5.5	10	2	0.193776	0.117559	5.5	PA01	acetic
56	5.5	20	2	-0.0409818	0.116146	5.5	PA01	acetic
57	5	0	2	0.0868726	0.113521	5	PA01	acetic
58	5	5	2	-0.10012	0.116661	5	PA01	acetic
59	5	10	2	-0.0320467	0.118228	5	PA01	acetic
60	5	20	2	-0.198687	0.117986	5	PA01	acetic
61	7	0	2.75	0.834711	0.0886335	7	PA01	acetic
62	7	5	2.75	0.745293	0.0785459	7	PA01	acetic
63	7	10	2.75	0.858375	0.0784259	7	PA01	acetic
64	7	20	2.75	0.888246	0.0941001	7	PA01	acetic
65	6.5	0	2.75	0.602581	0.0973455	6.5	PA01	acetic
66	6.5	5	2.75	0.769457	0.0976811	6.5	PA01	acetic
67	6.5	10	2.75	0.832945	0.0995737	6.5	PA01	acetic
68	6.5	20	2.75	0.403083	0.101333	6.5	PA01	acetic
69	6	0	2.75	0.563716	0.09937	6	PA01	acetic
70	6	5	2.75	0.628199	0.0996907	6	PA01	acetic
71	6	10	2.75	0.202841	0.0986548	6	PA01	acetic
72	6	20	2.75	-0.203471	0.097314	6	PA01	acetic
73	5.5	0	2.75	0.425349	0.0977844	5.5	PA01	acetic
74	5.5	5	2.75	-0.0250408	0.0963441	5.5	PA01	acetic
75	5.5	10	2.75	0.0569395	0.0982892	5.5	PA01	acetic
76	5.5	20	2.75	-0.132845	0.098129	5.5	PA01	acetic
77	5	0	2.75	0.357077	0.0976613	5	PA01	acetic
78	5	5	2.75	-0.163655	0.0979346	5	PA01	acetic
79	5	10	2.75	-0.0297294	0.0999046	5	PA01	acetic
80	5	20	2.75	-0.190965	0.0995849	5	PA01	acetic
81	7	0	3.5	1.33952	0.0825723	7	PA01	acetic
82	7	5	3.5	1.2415	0.0731622	7	PA01	acetic
83	7	10	3.5	1.35922	0.0734973	7	PA01	acetic
84	7	20	3.5	1.37451	0.0874254	7	PA01	acetic
85	6.5	0	3.5	1.1083	0.0882981	6.5	PA01	acetic
86	6.5	5	3.5	1.18494	0.0888952	6.5	PA01	acetic
87	6.5	10	3.5	1.27798	0.0924598	6.5	PA01	acetic
88	6.5	20	3.5	0.92407	0.0935818	6.5	PA01	acetic
89	6	0	3.5	1.0266	0.0899535	6	PA01	acetic
90	6	5	3.5	0.957719	0.0912977	6	PA01	acetic
91	6	10	3.5	0.538816	0.0902418	6	PA01	acetic
92	6	20	3.5	-0.255268	0.0888627	6	PA01	acetic
93	5.5	0	3.5	0.823155	0.0879064	5.5	PA01	acetic
94	5.5	5	3.5	0.0822481	0.0880632	5.5	PA01	acetic
95	5.5	10	3.5	-0.0442379	0.0895585	5.5	PA01	acetic
96	5.5	20	3.5	-0.189298	0.0902352	5.5	PA01	acetic
97	5	0	3.5	0.651645	0.0887359	5	PA01	acetic
98	5	5	3.5	-0.216338	0.0895054	5	PA01	acetic
99	5	10	3.5	-0.0210726	0.0911563	5	PA01	acetic
100	5	20	3.5	-0.169353	0.0912477	5	PA01	acetic
101	7	0	4.25	1.81831	0.0785703	7	PA01	acetic
102	7	5	4.25	1.71171	0.0702683	7	PA01	acetic
103	7	10	4.25	1.83406	0.0709782	7	PA01	acetic
104	7	20	4.25	1.83476	0.0831874	7	PA01	acetic
105	6.5	0	4.25	1.59738	0.082471	6.5	PA01	acetic
106	6.5	5	4.25	1.5838	0.0849328	6.5	PA01	acetic
107	6.5	10	4.25	1.69099	0.0896697	6.5	PA01	acetic
108	6.5	20	4.25	1.43024	0.089681	6.5	PA01	acetic
109	6	0	4.25	1.48914	0.0837763	6	PA01	acetic
110	6	5	4.25	1.28882	0.0870682	6	PA01	acetic
111	6	10	4.25	0.880509	0.0860997	6	PA01	acetic
112	6	20	4.25	-0.283939	0.0855562	6	PA01	acetic
113	5.5	0	4.25	1.24783	0.0818078	5.5	PA01	acetic
114	5.5	5	4.25	0.227907	0.0848824	5.5	PA01	acetic
115	5.5	10	4.25	-0.117481	0.0856809	5.5	PA01	acetic
116	5.5	20	4.25	-0.21802	0.0867348	5.5	PA01	acetic
117	5	0	4.25	0.961074	0.0833423	5	PA01	acetic
118	5	5	4.25	-0.265092	0.0851905	5	PA01	acetic
119	5	10	4.25	-0.0137373	0.0865959	5	PA01	acetic
120	5	20	4.25	-0.142179	0.0869726	5	PA01	acetic
121	7	0	5	2.25196	0.0766088	7	PA01	acetic
122	7	5	5	2.1368	0.0698026	7	PA01	acetic
123	7	10	5	2.26374	0.0706191	7	PA01	acetic
124	7	20	5	2.24983	0.0811584	7	PA01	acetic
125	6.5	0	5	2.05013	0.0798906	6.5	PA01	acetic
126	6.5	5	5	1.94833	0.0837153	6.5	PA01	acetic
127	6.5	10	5	2.05546	0.0884732	6.5	PA01	acetic
128	6.5	20	5	1.89888	0.0873168	6.5	PA01	acetic
129	6	0	5	1.93269	0.0808062	6	PA01	acetic
130	6	5	5	1.60614	0.0849142	6	PA01	acetic
131	6	10	5	1.21058	0.084333	6	PA01	acetic
132	6	20	5	-0.302871	0.0848276	6	PA01	acetic
133	5.5	0	5	1.68633	0.0794082	5.5	PA01	acetic
134	5.5	5	5	0.402565	0.0843632	5.5	PA01	acetic
135	5.5	10	5	-0.170286	0.0844052	5.5	PA01	acetic
136	5.5	20	5	-0.226405	0.0854391	5.5	PA01	acetic
137	5	0	5	1.27804	0.0807619	5	PA01	acetic
138	5	5	5	-0.314443	0.0830122	5	PA01	acetic
139	5	10	5	-0.0129226	0.0843559	5	PA01	acetic
140	5	20	5	-0.115501	0.0846887	5	PA01	acetic
141	7	0	5.75	2.6275	0.074812	7	PA01	acetic
142	7	5	5.75	2.50381	0.069564	7	PA01	acetic
143	7	10	5.75	2.63532	0.07023	7	PA01	acetic
144	7	20	5.75	2.60679	0.079377	7	PA01	acetic
145	6.5	0	5.75	2.45279	0.0794888	6.5	PA01	acetic
146	6.5	5	5.75	2.2667	0.0834994	6.5	PA01	acetic
147	6.5	10	5.75	2.36125	0.0872703	6.5	PA01	acetic
148	6.5	20	5.75	2.31338	0.0855336	6.5	PA01	acetic
149	6	0	5.75	2.34284	0.0801686	6	PA01	acetic
150	6	5	5.75	1.89841	0.0835983	6	PA01	acetic
151	6	10	5.75	1.5159	0.0835598	6	PA01	acetic
152	6	20	5.75	-0.3221	0.0849029	6	PA01	acetic
153	5.5	0	5.75	2.12669	0.0793803	5.5	PA01	acetic
154	5.5	5	5.75	0.597605	0.0846351	5.5	PA01	acetic
155	5.5	10	5.75	-0.2093	0.0841547	5.5	PA01	acetic
156	5.5	20	5.75	-0.220979	0.0849237	5.5	PA01	acetic
157	5	0	5.75	1.59791	0.080063	5	PA01	acetic
158	5	5	5.75	-0.366041	0.0820806	5	PA01	acetic
159	5	10	5.75	-0.0208863	0.0832725	5	PA01	acetic
160	5	20	5.75	-0.0926036	0.0833856	5	PA01	acetic
161	7	0	6.5	2.93898	0.0713553	7	PA01	acetic
162	7	5	6.5	2.80679	0.0675031	7	PA01	acetic
163	7	10	6.5	2.94285	0.0678703	7	PA01	acetic
164	7	20	6.5	2.89969	0.0759907	7	PA01	acetic
165	6.5	0	6.5	2.79849	0.0794798	6.5	PA01	acetic
166	6.5	5	6.5	2.53381	0.0828296	6.5	PA01	acetic
167	6.5	10	6.5	2.6054	0.0851221	6.5	PA01	acetic
168	6.5	20	6.5	2.66434	0.0837641	6.5	PA01	acetic
169	6	0	6.5	2.71052	0.0802981	6	PA01	acetic
170	6	5	6.5	2.15947	0.0822571	6	PA01	acetic
171	6	10	6.5	1.78862	0.0826177	6	PA01	acetic
172	6	20	6.5	-0.347398	0.0845137	6	PA01	acetic
173	5.5	0	6.5	2.55848	0.07971	5.5	PA01	acetic
174	5.5	5	6.5	0.805555	0.0842336	5.5	PA01	acetic
175	5.5	10	6.5	-0.239961	0.0836177	5.5	PA01	acetic
176	5.5	20	6.5	-0.207079	0.0840768	5.5	PA01	acetic
177	5	0	6.5	1.91871	0.0799313	5	PA01	acetic
178	5	5	6.5	-0.418706	0.0816025	5	PA01	acetic
179	5	10	6.5	-0.0370018	0.0823155	5	PA01	acetic
180	5	20	6.5	-0.0740167	0.0822864	5	PA01	acetic
181	7	0	7.25	3.1873	0.0663004	7	PA01	acetic
182	7	5	7.25	3.04664	0.0636509	7	PA01	acetic
183	7	10	7.25	3.18721	0.063679	7	PA01	acetic
184	7	20	7.25	3.12943	0.0709875	7	PA01	acetic
185	6.5	0	7.25	3.08719	0.078959	6.5	PA01	acetic
186	6.5	5	7.25	2.75115	0.081365	6.5	PA01	acetic
187	6.5	10	7.25	2.79187	0.0822783	6.5	PA01	acetic
188	6.5	20	7.25	2.94965	0.0821588	6.5	PA01	acetic
189	6	0	7.25	3.03217	0.0802282	6	PA01	acetic
190	6	5	7.25	2.38829	0.0808354	6	PA01	acetic
191	6	10	7.25	2.02632	0.0811663	6	PA01	acetic
192	6	20	7.25	-0.3801	0.0833423	6	PA01	acetic
193	5.5	0	7.25	2.97304	0.0793424	5.5	PA01	acetic
194	5.5	5	7.25	1.02023	0.0827926	5.5	PA01	acetic
195	5.5	10	7.25	-0.266396	0.0823824	5.5	PA01	acetic
196	5.5	20	7.25	-0.188786	0.082643	5.5	PA01	acetic
197	5	0	7.25	2.2406	0.0795415	5	PA01	acetic
198	5	5	7.25	-0.468999	0.0811355	5	PA01	acetic
199	5	10	7.25	-0.0583323	0.081043	5	PA01	acetic
200	5	20	7.25	-0.0580467	0.0811132	5	PA01	acetic
201	7	0	8	3.3792	0.0615553	7	PA01	acetic
202	7	5	8	3.23011	0.0599339	7	PA01	acetic
203	7	10	8	3.37517	0.0596898	7	PA01	acetic
204	7	20	8	3.30276	0.0661125	7	PA01	acetic
205	6.5	0	8	3.3247	0.0782078	6.5	PA01	acetic
206	6.5	5	8	2.92579	0.0798092	6.5	PA01	acetic
207	6.5	10	8	2.93039	0.0799892	6.5	PA01	acetic
208	6.5	20	8	3.17367	0.0814211	6.5	PA01	acetic
209	6	0	8	3.30926	0.0799097	6	PA01	acetic
210	6	5	8	2.5884	0.0799387	6	PA01	acetic
211	6	10	8	2.23151	0.0796645	6	PA01	acetic
212	6	20	8	-0.417661	0.08187	6	PA01	acetic
213	5.5	0	8	3.36343	0.0785471	5.5	PA01	acetic
214	5.5	5	8	1.23668	0.0810418	5.5	PA01	acetic
215	5.5	10	8	-0.291501	0.0809912	5.5	PA01	acetic
216	5.5	20	8	-0.169056	0.0812137	5.5	PA01	acetic
217	5	0	8	2.56495	0.0787973	5	PA01	acetic
218	5	5	8	-0.512171	0.0806614	5	PA01	acetic
219	5	10	8	-0.0805886	0.0796541	5	PA01	acetic
220	5	20	8	-0.0416917	0.0800848	5	PA01	acetic
221	7	0	8.75	3.52565	0.0592116	7	PA01	acetic
222	7	5	8.75	3.36815	0.0583966	7	PA01	acetic
223	7	10	8.75	3.51767	0.0580499	7	PA01	acetic
224	7	20	8.75	3.43063	0.0633024	7	PA01	acetic
225	6.5	0	8.75	3.52098	0.0778272	6.5	PA01	acetic
226	6.5	5	8.75	3.06864	0.0789919	6.5	PA01	acetic
227	6.5	10	8.75	3.03465	0.0793917	6.5	PA01	acetic
228	6.5	20	8.75	3.34556	0.0819354	6.5	PA01	acetic
229	6	0	8.75	3.54711	0.0796134	6	PA01	acetic
230	6	5	8.75	2.76664	0.0800559	6	PA01	acetic
231	6	10	8.75	2.41041	0.0786939	6	PA01	acetic
232	6	20	8.75	-0.454811	0.0806884	6	PA01	acetic
233	5.5	0	8.75	3.72437	0.0780915	5.5	PA01	acetic
234	5.5	5	8.75	1.45105	0.0799878	5.5	PA01	acetic
235	5.5	10	8.75	-0.317137	0.080216	5.5	PA01	acetic
236	5.5	20	8.75	-0.14994	0.0804919	5.5	PA01	acetic
237	5	0	8.75	2.89325	0.0779285	5	PA01	acetic
238	5	5	8.75	-0.543295	0.0802721	5	PA01	acetic
239	5	10	8.75	-0.0992735	0.078541	5	PA01	acetic
240	5	20	8.75	-0.0217388	0.0794906	5	PA01	acetic
241	7	0	9.5	3.63981	0.0594659	7	PA01	acetic
242	7	5	9.5	3.47395	0.0591689	7	PA01	acetic
243	7	10	9.5	3.6279	0.0589048	7	PA01	acetic
244	7	20	9.5	3.52624	0.0628146	7	PA01	acetic
245	6.5	0	9.5	3.68805	0.0778642	6.5	PA01	acetic
246	6.5	5	9.5	3.19235	0.0790179	6.5	PA01	acetic
247	6.5	10	9.5	3.12002	0.0804271	6.5	PA01	acetic
248	6.5	20	9.5	3.47737	0.0831437	6.5	PA01	acetic
249	6	0	9.5	3.7533	0.0793377	6	PA01	acetic
250	6	5	9.5	2.93151	0.0809525	6	PA01	acetic
251	6	10	9.5	2.57136	0.0783447	6	PA01	acetic
252	6	20	9.5	-0.485055	0.07993	6	PA01	acetic
253	5.5	0	9.5	4.05206	0.0782283	5.5	PA01	acetic
254	5.5	5	9.5	1.66038	0.0799579	5.5	PA01	acetic
255	5.5	10	9.5	-0.344314	0.0802268	5.5	PA01	acetic
256	5.5	20	9.5	-0.132803	0.0805248	5.5	PA01	acetic
257	5	0	9.5	3.22606	0.0770763	5	PA01	acetic
258	5	5	9.5	-0.558356	0.0799105	5	PA01	acetic
259	5	10	9.5	-0.110769	0.0778562	5	PA01	acetic
260	5	20	9.5	0.00419267	0.0793293	5	PA01	acetic
261	7	0	10.25	3.73509	0.060544	7	PA01	acetic
262	7	5	10.25	3.5609	0.0605153	7	PA01	acetic
263	7	10	10.25	3.71925	0.0604304	7	PA01	acetic
264	7	20	10.25	3.60297	0.063111	7	PA01	acetic
265	6.5	0	10.25	3.83795	0.0777811	6.5	PA01	acetic
266	6.5	5	10.25	3.30921	0.0793017	6.5	PA01	acetic
267	6.5	10	10.25	3.20134	0.0819478	6.5	PA01	acetic
268	6.5	20	10.25	3.58185	0.0839099	6.5	PA01	acetic
269	6	0	10.25	3.93605	0.0787822	6	PA01	acetic
270	6	5	10.25	3.09154	0.0818404	6	PA01	acetic
271	6	10	10.25	2.72315	0.0782229	6	PA01	acetic
272	6	20	10.25	-0.50222	0.0792985	6	PA01	acetic
273	5.5	0	10.25	4.34408	0.0784278	5.5	PA01	acetic
274	5.5	5	10.25	1.86255	0.0803861	5.5	PA01	acetic
275	5.5	10	10.25	-0.373329	0.0804595	5.5	PA01	acetic
276	5.5	20	10.25	-0.118484	0.0806667	5.5	PA01	acetic
277	5	0	10.25	3.56225	0.0762299	5	PA01	acetic
278	5	5	10.25	-0.555057	0.0794244	5	PA01	acetic
279	5	10	10.25	-0.113156	0.0774677	5	PA01	acetic
280	5	20	10.25	0.0368757	0.0793379	5	PA01	acetic
281	7	0	11	3.82342	0.0606536	7	PA01	acetic
282	7	5	11	3.64095	0.060757	7	PA01	acetic
283	7	10	11	3.80367	0.0608409	7	PA01	acetic
284	7	20	11	3.67279	0.0625701	7	PA01	acetic
285	6.5	0	11	3.9809	0.0771074	6.5	PA01	acetic
286	6.5	5	11	3.42939	0.0792901	6.5	PA01	acetic
287	6.5	10	11	3.29104	0.0827785	6.5	PA01	acetic
288	6.5	20	11	3.67075	0.0834121	6.5	PA01	acetic
289	6	0	11	4.10276	0.0777537	6	PA01	acetic
290	6	5	11	3.2538	0.0820258	6	PA01	acetic
291	6	10	11	2.87353	0.0779349	6	PA01	acetic
292	6	20	11	-0.501773	0.0785237	6	PA01	acetic
293	5.5	0	11	4.59935	0.0779852	5.5	PA01	acetic
294	5.5	5	11	2.0562	0.0804868	5.5	PA01	acetic
295	5.5	10	11	-0.403822	0.0802477	5.5	PA01	acetic
296	5.5	20	11	-0.107352	0.0802459	5.5	PA01	acetic
297	5	0	11	3.89867	0.0754093	5	PA01	acetic
298	5	5	11	-0.533214	0.0787847	5	PA01	acetic
299	5	10	11	-0.106599	0.0771982	5	PA01	acetic
300	5	20	11	0.0751217	0.0792685	5	PA01	acetic
301	7	0	11.75	3.9141	0.0593731	7	PA01	acetic
302	7	5	11.75	3.72339	0.0595657	7	PA01	acetic
303	7	10	11.75	3.89044	0.0597252	7	PA01	acetic
304	7	20	11.75	3.74497	0.0608253	7	PA01	acetic
305	6.5	0	11.75	4.12415	0.0759726	6.5	PA01	acetic
306	6.5	5	11.75	3.55978	0.0790081	6.5	PA01	acetic
307	6.5	10	11.75	3.39789	0.0825201	6.5	PA01	acetic
308	6.5	20	11.75	3.75353	0.0817109	6.5	PA01	acetic
309	6	0	11.75	4.25898	0.0764907	6	PA01	acetic
310	6	5	11.75	3.42292	0.0813633	6	PA01	acetic
311	6	10	11.75	3.02817	0.0774714	6	PA01	acetic
312	6	20	11.75	-0.481689	0.077702	6	PA01	acetic
313	5.5	0	11.75	4.81813	0.076759	5.5	PA01	acetic
314	5.5	5	11.75	2.24079	0.0800191	5.5	PA01	acetic
315	5.5	10	11.75	-0.434762	0.0794892	5.5	PA01	acetic
316	5.5	20	11.75	-0.0992968	0.0791899	5.5	PA01	acetic
317	5	0	11.75	4.23027	0.0747867	5	PA01	acetic
318	5	5	11.75	-0.494667	0.0781733	5	PA01	acetic
319	5	10	11.75	-0.0932589	0.0770166	5	PA01	acetic
320	5	20	11.75	0.115907	0.0790692	5	PA01	acetic
321	7	0	12.5	4.01322	0.0576286	7	PA01	acetic
322	7	5	12.5	3.81431	0.0579011	7	PA01	acetic
323	7	10	12.5	3.98567	0.0579842	7	PA01	acetic
324	7	20	12.5	3.82563	0.0588058	7	PA01	acetic
325	6.5	0	12.5	4.27154	0.0750287	6.5	PA01	acetic
326	6.5	5	12.5	3.70356	0.07894	6.5	PA01	acetic
327	6.5	10	12.5	3.52647	0.0815787	6.5	PA01	acetic
328	6.5	20	12.5	3.83679	0.0796757	6.5	PA01	acetic
329	6	0	12.5	4.40792	0.0755941	6	PA01	acetic
330	6	5	12.5	3.60067	0.08024	6	PA01	acetic
331	6	10	12.5	3.19012	0.0771546	6	PA01	acetic
332	6	20	12.5	-0.442741	0.0772183	6	PA01	acetic
333	5.5	0	12.5	5.002	0.0753531	5.5	PA01	acetic
334	5.5	5	12.5	2.41663	0.0794367	5.5	PA01	acetic
335	5.5	10	12.5	-0.464436	0.0787276	5.5	PA01	acetic
336	5.5	20	12.5	-0.0936963	0.0780633	5.5	PA01	acetic
337	5	0	12.5	4.55071	0.0746	5	PA01	acetic
338	5	5	12.5	-0.442754	0.0778514	5	PA01	acetic
339	5	10	12.5	-0.0767557	0.0770098	5	PA01	acetic
340	5	20	12.5	0.154923	0.0788377	5	PA01	acetic
341	7	0	13.25	4.12369	0.0567734	7	PA01	acetic
342	7	5	13.25	3.91663	0.0570828	7	PA01	acetic
343	7	10	13.25	4.09226	0.0569221	7	PA01	acetic
344	7	20	13.25	3.91767	0.0578442	7	PA01	acetic
345	6.5	0	13.25	4.42364	0.0748819	6.5	PA01	acetic
346	6.5	5	13.25	3.86044	0.0794625	6.5	PA01	acetic
347	6.5	10	13.25	3.67737	0.0806545	6.5	PA01	acetic
348	6.5	20	13.25	3.92434	0.0783893	6.5	PA01	acetic
349	6	0	13.25	4.55058	0.0756092	6	PA01	acetic
350	6	5	13.25	3.7861	0.0792196	6	PA01	acetic
351	6	10	13.25	3.35995	0.0772805	6	PA01	acetic
352	6	20	13.25	-0.388227	0.0773757	6	PA01	acetic
353	5.5	0	13.25	5.15377	0.0746335	5.5	PA01	acetic
354	5.5	5	13.25	2.58482	0.0793828	5.5	PA01	acetic
355	5.5	10	13.25	-0.490481	0.078617	5.5	PA01	acetic
356	5.5	20	13.25	-0.089417	0.077527	5.5	PA01	acetic
357	5	0	13.25	4.85319	0.0749688	5	PA01	acetic
358	5	5	13.25	-0.381494	0.0779504	5	PA01	acetic
359	5	10	13.25	-0.061342	0.0772426	5	PA01	acetic
360	5	20	13.25	0.187427	0.0786791	5	PA01	acetic
361	7	0	14	4.24579	0.0574425	7	PA01	acetic
362	7	5	14	4.03062	0.0576661	7	PA01	acetic
363	7	10	14	4.2105	0.0571555	7	PA01	acetic
364	7	20	14	4.02137	0.0585285	7	PA01	acetic
365	6.5	0	14	4.57855	0.0755828	6.5	PA01	acetic
366	6.5	5	14	4.0275	0.0804226	6.5	PA01	acetic
367	6.5	10	14	3.84798	0.0801867	6.5	PA01	acetic
368	6.5	20	14	4.01779	0.0784457	6.5	PA01	acetic
369	6	0	14	4.68623	0.0766157	6	PA01	acetic
370	6	5	14	3.97618	0.0786572	6	PA01	acetic
371	6	10	14	3.5362	0.0778184	6	PA01	acetic
372	6	20	14	-0.323233	0.0781048	6	PA01	acetic
373	5.5	0	14	5.27732	0.0749995	5.5	PA01	acetic
374	5.5	5	14	2.74718	0.0800348	5.5	PA01	acetic
375	5.5	10	14	-0.510002	0.0792806	5.5	PA01	acetic
376	5.5	20	14	-0.0848974	0.0777332	5.5	PA01	acetic
377	5	0	14	5.13147	0.0758216	5	PA01	acetic
378	5	5	14	-0.314675	0.0784001	5	PA01	acetic
379	5	10	14	-0.0509686	0.0776953	5	PA01	acetic
380	5	20	14	0.209171	0.0786513	5	PA01	acetic
381	7	0	14.75	4.37793	0.0591723	7	PA01	acetic
382	7	5	14.75	4.15471	0.0591102	7	PA01	acetic
383	7	10	14.75	4.33879	0.0582518	7	PA01	acetic
384	7	20	14.75	4.13516	0.060335	7	PA01	acetic
385	6.5	0	14.75	4.73292	0.076682	6.5	PA01	acetic
386	6.5	5	14.75	4.20022	0.0812897	6.5	PA01	acetic
387	6.5	10	14.75	4.03356	0.0801849	6.5	PA01	acetic
388	6.5	20	14.75	4.11742	0.0796921	6.5	PA01	acetic
389	6	0	14.75	4.81326	0.0782011	6	PA01	acetic
390	6	5	14.75	4.16673	0.0785746	6	PA01	acetic
391	6	10	14.75	3.71627	0.0784633	6	PA01	acetic
392	6	20	14.75	-0.253621	0.0790471	6	PA01	acetic
393	5.5	0	14.75	5.37729	0.0761228	5.5	PA01	acetic
394	5.5	5	14.75	2.90599	0.0809646	5.5	PA01	acetic
395	5.5	10	14.75	-0.519809	0.0802288	5.5	PA01	acetic
396	5.5	20	14.75	-0.0783254	0.0782797	5.5	PA01	acetic
397	5	0	14.75	5.38068	0.076979	5	PA01	acetic
398	5	5	14.75	-0.245038	0.0790419	5	PA01	acetic
399	5	10	14.75	-0.0484528	0.0783227	5	PA01	acetic
400	5	20	14.75	0.217241	0.0788336	5	PA01	acetic
401	7	0	15.5	4.51756	0.0610992	7	PA01	acetic
402	7	5	15.5	4.28633	0.0605016	7	PA01	acetic
403	7	10	15.5	4.47459	0.0593968	7	PA01	acetic
404	7	20	15.5	4.25648	0.062356	7	PA01	acetic
405	6.5	0	15.5	4.88304	0.0777195	6.5	PA01	acetic
406	6.5	5	15.5	4.37371	0.0816655	6.5	PA01	acetic
407	6.5	10	15.5	4.22848	0.0804901	6.5	PA01	acetic
408	6.5	20	15.5	4.22309	0.0815678	6.5	PA01	acetic
409	6	0	15.5	4.93009	0.0797924	6	PA01	acetic
410	6	5	15.5	4.35342	0.0788416	6	PA01	acetic
411	6	10	15.5	3.89729	0.078955	6	PA01	acetic
412	6	20	15.5	-0.18497	0.079894	6	PA01	acetic
413	5.5	0	15.5	5.45866	0.0773803	5.5	PA01	acetic
414	5.5	5	15.5	3.0637	0.0816163	5.5	PA01	acetic
415	5.5	10	15.5	-0.516724	0.0809009	5.5	PA01	acetic
416	5.5	20	15.5	-0.0678935	0.0787479	5.5	PA01	acetic
417	5	0	15.5	5.59795	0.0782647	5	PA01	acetic
418	5	5	15.5	-0.17374	0.0797743	5	PA01	acetic
419	5	10	15.5	-0.0549186	0.0791229	5	PA01	acetic
420	5	20	15.5	0.210598	0.0793836	5	PA01	acetic
421	7	0	16.25	4.66189	0.0627859	7	PA01	acetic
422	7	5	16.25	4.42271	0.0613846	7	PA01	acetic
423	7	10	16.25	4.61511	0.0602053	7	PA01	acetic
424	7	20	16.25	4.38256	0.0641425	7	PA01	acetic
425	6.5	0	16.25	5.02579	0.0785688	6.5	PA01	acetic
426	6.5	5	16.25	4.54364	0.0816123	6.5	PA01	acetic
427	6.5	10	16.25	4.42715	0.0810607	6.5	PA01	acetic
428	6.5	20	16.25	4.33496	0.083554	6.5	PA01	acetic
429	6	0	16.25	5.03585	0.0809746	6	PA01	acetic
430	6	5	16.25	4.53261	0.0794048	6	PA01	acetic
431	6	10	16.25	4.07689	0.0793257	6	PA01	acetic
432	6	20	16.25	-0.121686	0.0806347	6	PA01	acetic
433	5.5	0	16.25	5.52637	0.0784022	5.5	PA01	acetic
434	5.5	5	16.25	3.22255	0.0818298	5.5	PA01	acetic
435	5.5	10	16.25	-0.497934	0.0812048	5.5	PA01	acetic
436	5.5	20	16.25	-0.0520873	0.0791829	5.5	PA01	acetic
437	5	0	16.25	5.78258	0.0795126	5	PA01	acetic
438	5	5	16.25	-0.100191	0.0805763	5	PA01	acetic
439	5	10	16.25	-0.0696093	0.0801015	5	PA01	acetic
440	5	20	16.25	0.19025	0.0804531	5	PA01	acetic
441	7	0	17	4.80847	0.0643933	7	PA01	acetic
442	7	5	17	4.56139	0.0619503	7	PA01	acetic
443	7	10	17	4.7579	0.0609094	7	PA01	acetic
444	7	20	17	4.51094	0.06588	7	PA01	acetic
445	6.5	0	17	5.15914	0.0793428	6.5	PA01	acetic
446	6.5	5	17	4.70683	0.0815276	6.5	PA01	acetic
447	6.5	10	17	4.62478	0.0819498	6.5	PA01	acetic
448	6.5	20	17	4.45391	0.0853112	6.5	PA01	acetic
449	6	0	17	5.13089	0.0815533	6	PA01	acetic
450	6	5	17	4.70192	0.0802985	6	PA01	acetic
451	6	10	17	4.25366	0.0798398	6	PA01	acetic
452	6	20	17	-0.0664389	0.0814839	6	PA01	acetic
453	5.5	0	17	5.58486	0.0791758	5.5	PA01	acetic
454	5.5	5	17	3.38423	0.0818957	5.5	PA01	acetic
455	5.5	10	17	-0.461332	0.0815273	5.5	PA01	acetic
456	5.5	20	17	-0.0299614	0.0800056	5.5	PA01	acetic
457	5	0	17	5.93587	0.0805047	5	PA01	acetic
458	5	5	17	-0.022277	0.081411	5	PA01	acetic
459	5	10	17	-0.0900898	0.0811616	5	PA01	acetic
460	5	20	17	0.159027	0.0820027	5	PA01	acetic
461	7	0	17.75	4.95534	0.0662915	7	PA01	acetic
462	7	5	17.75	4.7004	0.0626644	7	PA01	acetic
463	7	10	17.75	4.90098	0.0619667	7	PA01	acetic
464	7	20	17.75	4.63966	0.0679977	7	PA01	acetic
465	6.5	0	17.75	5.28231	0.0800728	6.5	PA01	acetic
466	6.5	5	17.75	4.86145	0.0817325	6.5	PA01	acetic
467	6.5	10	17.75	4.81763	0.0830661	6.5	PA01	acetic
468	6.5	20	17.75	4.5815	0.0865729	6.5	PA01	acetic
469	6	0	17.75	5.21677	0.0814456	6	PA01	acetic
470	6	5	17.75	4.86035	0.0814596	6	PA01	acetic
471	6	10	17.75	4.42726	0.0806897	6	PA01	acetic
472	6	20	17.75	-0.0200291	0.0825845	6	PA01	acetic
473	5.5	0	17.75	5.63769	0.0797664	5.5	PA01	acetic
474	5.5	5	17.75	3.5496	0.0821694	5.5	PA01	acetic
475	5.5	10	17.75	-0.405797	0.0822762	5.5	PA01	acetic
476	5.5	20	17.75	-0.00135983	0.0814695	5.5	PA01	acetic
477	5	0	17.75	6.06059	0.0809863	5	PA01	acetic
478	5	5	17.75	0.0630972	0.0821551	5	PA01	acetic
479	5	10	17.75	-0.112769	0.082072	5	PA01	acetic
480	5	20	17.75	0.121028	0.0837139	5	PA01	acetic
481	7	0	18.5	5.10093	0.0686115	7	PA01	acetic
482	7	5	18.5	4.83819	0.0637967	7	PA01	acetic
483	7	10	18.5	5.04282	0.063571	7	PA01	acetic
484	7	20	18.5	4.76716	0.0707094	7	PA01	acetic
485	6.5	0	18.5	5.39552	0.0805843	6.5	PA01	acetic
486	6.5	5	18.5	5.0068	0.0821929	6.5	PA01	acetic
487	6.5	10	18.5	5.00286	0.0840767	6.5	PA01	acetic
488	6.5	20	18.5	4.71962	0.0871154	6.5	PA01	acetic
489	6	0	18.5	5.29596	0.080669	6	PA01	acetic
490	6	5	18.5	5.00806	0.0826211	6	PA01	acetic
491	6	10	18.5	4.59814	0.0817779	6	PA01	acetic
492	6	20	18.5	0.0183466	0.0838027	6	PA01	acetic
493	5.5	0	18.5	5.68732	0.080125	5.5	PA01	acetic
494	5.5	5	18.5	3.71846	0.0826953	5.5	PA01	acetic
495	5.5	10	18.5	-0.331388	0.0834463	5.5	PA01	acetic
496	5.5	20	18.5	0.0329445	0.0832719	5.5	PA01	acetic
497	5	0	18.5	6.16025	0.0808498	5	PA01	acetic
498	5	5	18.5	0.159267	0.0826652	5	PA01	acetic
499	5	10	18.5	-0.133626	0.0826076	5	PA01	acetic
500	5	20	18.5	0.0808703	0.0851394	5	PA01	acetic
501	7	0	19.25	5.2438	0.0711783	7	PA01	acetic
502	7	5	19.25	4.97332	0.0653016	7	PA01	acetic
503	7	10	19.25	5.18195	0.0655546	7	PA01	acetic
504	7	20	19.25	4.89201	0.0739272	7	PA01	acetic
505	6.5	0	19.25	5.4995	0.0807688	6.5	PA01	acetic
506	6.5	5	19.25	5.1428	0.0826626	6.5	PA01	acetic
507	6.5	10	19.25	5.1782	0.0846323	6.5	PA01	acetic
508	6.5	20	19.25	4.86989	0.0869396	6.5	PA01	acetic
509	6	0	19.25	5.37125	0.0795635	6	PA01	acetic
510	6	5	19.25	5.1458	0.0834788	6	PA01	acetic
511	6	10	19.25	4.76699	0.0828288	6	PA01	acetic
512	6	20	19.25	0.0505026	0.0848532	6	PA01	acetic
513	5.5	0	19.25	5.73488	0.0802843	5.5	PA01	acetic
514	5.5	5	19.25	3.88944	0.083258	5.5	PA01	acetic
515	5.5	10	19.25	-0.239442	0.0846855	5.5	PA01	acetic
516	5.5	20	19.25	0.0711999	0.0847822	5.5	PA01	acetic
517	5	0	19.25	6.2383	0.0804034	5	PA01	acetic
518	5	5	19.25	0.26903	0.0829556	5	PA01	acetic
519	5	10	19.25	-0.148973	0.0827883	5	PA01	acetic
520	5	20	19.25	0.0428851	0.0860028	5	PA01	acetic
521	7	0	20	5.38219	0.0738082	7	PA01	acetic
522	7	5	20	5.10403	0.0670984	7	PA01	acetic
523	7	10	20	5.31663	0.0677129	7	PA01	acetic
524	7	20	20	5.01244	0.0775361	7	PA01	acetic
525	6.5	0	20	5.59478	0.0810084	6.5	PA01	acetic
526	6.5	5	20	5.26936	0.0831136	6.5	PA01	acetic
527	6.5	10	20	5.34138	0.0847677	6.5	PA01	acetic
528	6.5	20	20	5.03298	0.0865239	6.5	PA01	acetic
529	6	0	20	5.44493	0.079074	6	PA01	acetic
530	6	5	20	5.27426	0.0840342	6	PA01	acetic
531	6	10	20	4.93406	0.0837511	6	PA01	acetic
532	6	20	20	0.0785068	0.0856642	6	PA01	acetic
533	5.5	0	20	5.78018	0.0807414	5.5	PA01	acetic
534	5.5	5	20	4.06002	0.0837925	5.5	PA01	acetic
535	5.5	10	20	-0.132571	0.0857876	5.5	PA01	acetic
536	5.5	20	20	0.110714	0.0856677	5.5	PA01	acetic
537	5	0	20	6.2975	0.0804954	5	PA01	acetic
538	5	5	20	0.393972	0.0833357	5	PA01	acetic
539	5	10	20	-0.156132	0.0830273	5	PA01	acetic
540	5	20	20	0.0104207	0.0864584	5	PA01	acetic
541	7	0	20.75	5.51364	0.0765693	7	PA01	acetic
542	7	5	20.75	5.22785	0.0693447	7	PA01	acetic
543	7	10	20.75	5.44439	0.0701161	7	PA01	acetic
544	7	20	20.75	5.12601	0.081639	7	PA01	acetic
545	6.5	0	20.75	5.68119	0.0823468	6.5	PA01	acetic
546	6.5	5	20.75	5.38582	0.0841612	6.5	PA01	acetic
547	6.5	10	20.75	5.48969	0.085265	6.5	PA01	acetic
548	6.5	20	20.75	5.20804	0.0869713	6.5	PA01	acetic
549	6	0	20.75	5.51819	0.0806619	6	PA01	acetic
550	6	5	20.75	5.39336	0.0848994	6	PA01	acetic
551	6	10	20.75	5.09849	0.0849963	6	PA01	acetic
552	6	20	20.75	0.103926	0.0867475	6	PA01	acetic
553	5.5	0	20.75	5.82167	0.0825393	5.5	PA01	acetic
554	5.5	5	20.75	4.22658	0.0848059	5.5	PA01	acetic
555	5.5	10	20.75	-0.0145655	0.087215	5.5	PA01	acetic
556	5.5	20	20.75	0.147973	0.0864519	5.5	PA01	acetic
557	5	0	20.75	6.33939	0.0822903	5	PA01	acetic
558	5	5	20.75	0.534011	0.0844914	5	PA01	acetic
559	5	10	20.75	-0.153885	0.0841323	5	PA01	acetic
560	5	20	20.75	-0.0146457	0.0872365	5	PA01	acetic
561	7	0	21.5	5.63478	0.0797782	7	PA01	acetic
562	7	5	21.5	5.34141	0.0724332	7	PA01	acetic
563	7	10	21.5	5.56185	0.0731378	7	PA01	acetic
564	7	20	21.5	5.22933	0.0865425	7	PA01	acetic
565	6.5	0	21.5	5.7574	0.0862477	6.5	PA01	acetic
566	6.5	5	21.5	5.49052	0.0874789	6.5	PA01	acetic
567	6.5	10	21.5	5.61966	0.0880596	6.5	PA01	acetic
568	6.5	20	21.5	5.39231	0.0901348	6.5	PA01	acetic
569	6	0	21.5	5.59051	0.0856788	6	PA01	acetic
570	6	5	21.5	5.50175	0.087625	6	PA01	acetic
571	6	10	21.5	5.25787	0.0879678	6	PA01	acetic
572	6	20	21.5	0.127237	0.0896181	6	PA01	acetic
573	5.5	0	21.5	5.85668	0.0869066	5.5	PA01	acetic
574	5.5	5	21.5	4.38457	0.0877528	5.5	PA01	acetic
575	5.5	10	21.5	0.109795	0.090559	5.5	PA01	acetic
576	5.5	20	21.5	0.178837	0.0889461	5.5	PA01	acetic
577	5	0	21.5	6.36408	0.0868869	5	PA01	acetic
578	5	5	21.5	0.687228	0.0878234	5	PA01	acetic
579	5	10	21.5	-0.142664	0.0874668	5	PA01	acetic
580	5	20	21.5	-0.0321163	0.0899329	5	PA01	acetic
581	7	0	22.25	5.74123	0.0841235	7	PA01	acetic
582	7	5	22.25	5.44036	0.0771136	7	PA01	acetic
583	7	10	22.25	5.66466	0.0776037	7	PA01	acetic
584	7	20	22.25	5.31805	0.0928569	7	PA01	acetic
585	6.5	0	22.25	5.82083	0.0944343	6.5	PA01	acetic
586	6.5	5	22.25	5.58066	0.0964811	6.5	PA01	acetic
587	6.5	10	22.25	5.72697	0.0969229	6.5	PA01	acetic
588	6.5	20	22.25	5.58108	0.0991692	6.5	PA01	acetic
589	6	0	22.25	5.65947	0.0950924	6	PA01	acetic
590	6	5	22.25	5.59658	0.0954779	6	PA01	acetic
591	6	10	22.25	5.40811	0.0959054	6	PA01	acetic
592	6	20	22.25	0.147516	0.09766	6	PA01	acetic
593	5.5	0	22.25	5.8816	0.0951856	5.5	PA01	acetic
594	5.5	5	22.25	4.52879	0.0957863	5.5	PA01	acetic
595	5.5	10	22.25	0.235018	0.0992255	5.5	PA01	acetic
596	5.5	20	22.25	0.198809	0.0968876	5.5	PA01	acetic
597	5	0	22.25	6.37039	0.0955765	5	PA01	acetic
598	5	5	22.25	0.849983	0.0964982	5	PA01	acetic
599	5	10	22.25	-0.124448	0.0958527	5	PA01	acetic
600	5	20	22.25	-0.0433976	0.0978421	5	PA01	acetic
601	7	0	23	5.82793	0.0917347	7	PA01	acetic
602	7	5	23	5.5196	0.0856097	7	PA01	acetic
603	7	10	23	5.74773	0.0859037	7	PA01	acetic
604	7	20	23	5.38709	0.102441	7	PA01	acetic
605	6.5	0	23	5.86781	0.109635	6.5	PA01	acetic
606	6.5	5	23	5.65248	0.11689	6.5	PA01	acetic
607	6.5	10	23	5.80671	0.117881	6.5	PA01	acetic
608	6.5	20	23	5.76794	0.119439	6.5	PA01	acetic
609	6	0	23	5.72092	0.11076	6	PA01	acetic
610	6	5	23	5.67364	0.114432	6	PA01	acetic
611	6	10	23	5.54353	0.114939	6	PA01	acetic
612	6	20	23	0.162456	0.117077	6	PA01	acetic
613	5.5	0	23	5.89225	0.109987	5.5	PA01	acetic
614	5.5	5	23	4.65375	0.114651	5.5	PA01	acetic
615	5.5	10	23	0.355255	0.11901	5.5	PA01	acetic
616	5.5	20	23	0.203373	0.116416	5.5	PA01	acetic
617	5	0	23	6.35607	0.111217	5	PA01	acetic
618	5	5	23	1.01728	0.116559	5	PA01	acetic
619	5	10	23	-0.102424	0.114856	5	PA01	acetic
620	5	20	23	-0.0511739	0.116856	5	PA01	acetic
621	7	0	23.75	5.88943	0.108116	7	PA01	acetic
622	7	5	23.75	5.57371	0.103482	7	PA01	acetic
623	7	10	23.75	5.80563	0.103787	7	PA01	acetic
624	7	20	23.75	5.43102	0.12014	7	PA01	acetic
625	6.5	0	23.75	5.89399	0.136776	6.5	PA01	acetic
626	6.5	5	23.75	5.70161	0.155638	6.5	PA01	acetic
627	6.5	10	23.75	5.85376	0.157855	6.5	PA01	acetic
628	6.5	20	23.75	5.94534	0.158098	6.5	PA01	acetic
629	6	0	23.75	5.76937	0.137394	6	PA01	acetic
630	6	5	23.75	5.72771	0.152239	6	PA01	acetic
631	6	10	23.75	5.65745	0.153019	6	PA01	acetic
632	6	20	23.75	0.168692	0.155724	6	PA01	acetic
633	5.5	0	23.75	5.88429	0.136681	5.5	PA01	acetic
634	5.5	5	23.75	4.75403	0.151728	5.5	PA01	acetic
635	5.5	10	23.75	0.464725	0.156926	5.5	PA01	acetic
636	5.5	20	23.75	0.188376	0.154696	5.5	PA01	acetic
637	5	0	23.75	6.31838	0.139384	5	PA01	acetic
638	5	5	23.75	1.18334	0.1556	5	PA01	acetic
639	5	10	23.75	-0.0804683	0.152049	5	PA01	acetic
640	5	20	23.75	-0.0589039	0.154313	5	PA01	acetic
2110	7	0	1.5	-0.452305	0.0772906	7	PA1054	acetic
2210	7	5	1.5	-0.359198	0.080427	7	PA1054	acetic
2310	7	10	1.5	-0.0140432	0.0814407	7	PA1054	acetic
2410	7	20	1.5	-0.514147	0.0841203	7	PA1054	acetic
2510	6.5	0	1.5	-0.357087	0.114825	6.5	PA1054	acetic
2610	6.5	5	1.5	-0.147142	0.125541	6.5	PA1054	acetic
2710	6.5	10	1.5	-0.2611	0.124634	6.5	PA1054	acetic
2810	6.5	20	1.5	0.0653999	0.124783	6.5	PA1054	acetic
2910	6	0	1.5	-0.256833	0.111539	6	PA1054	acetic
3010	6	5	1.5	-0.239625	0.12674	6	PA1054	acetic
3110	6	10	1.5	0.005361	0.130003	6	PA1054	acetic
3210	6	20	1.5	0.296605	0.124936	6	PA1054	acetic
3310	5.5	0	1.5	-0.192895	0.11301	5.5	PA1054	acetic
3410	5.5	5	1.5	0.0234828	0.125835	5.5	PA1054	acetic
3510	5.5	10	1.5	0.0897674	0.125592	5.5	PA1054	acetic
3610	5.5	20	1.5	0.033246	0.123154	5.5	PA1054	acetic
3710	5	0	1.5	-0.0502849	0.116107	5	PA1054	acetic
3810	5	5	1.5	0.0252306	0.124195	5	PA1054	acetic
3910	5	10	1.5	0.0316288	0.125628	5	PA1054	acetic
4010	5	20	1.5	0.0119194	0.123202	5	PA1054	acetic
4110	7	0	2.25	0.0295136	0.0603912	7	PA1054	acetic
4210	7	5	2.25	0.115619	0.0629305	7	PA1054	acetic
4310	7	10	2.25	0.463488	0.0636564	7	PA1054	acetic
4410	7	20	2.25	-0.0191994	0.0659372	7	PA1054	acetic
4510	6.5	0	2.25	-0.017918	0.0867464	6.5	PA1054	acetic
4610	6.5	5	2.25	0.217838	0.0863398	6.5	PA1054	acetic
4710	6.5	10	2.25	0.221789	0.0878631	6.5	PA1054	acetic
4810	6.5	20	2.25	0.0692683	0.0885311	6.5	PA1054	acetic
4910	6	0	2.25	0.0758389	0.0854984	6	PA1054	acetic
5010	6	5	2.25	0.156616	0.0877539	6	PA1054	acetic
5110	6	10	2.25	0.0145285	0.0895718	6	PA1054	acetic
5210	6	20	2.25	-0.00611714	0.0858136	6	PA1054	acetic
5310	5.5	0	2.25	0.051751	0.083744	5.5	PA1054	acetic
5410	5.5	5	2.25	0.020979	0.0864624	5.5	PA1054	acetic
5510	5.5	10	2.25	0.0430692	0.0880724	5.5	PA1054	acetic
5610	5.5	20	2.25	0.00323462	0.0867615	5.5	PA1054	acetic
5710	5	0	2.25	0.104845	0.0869496	5	PA1054	acetic
5810	5	5	2.25	-0.0858401	0.0866037	5	PA1054	acetic
5910	5	10	2.25	-0.00878726	0.08734	5	PA1054	acetic
6010	5	20	2.25	-0.0148424	0.0864459	5	PA1054	acetic
6110	7	0	3	0.680704	0.0583576	7	PA1054	acetic
6210	7	5	3	0.759808	0.0601211	7	PA1054	acetic
6310	7	10	3	1.11037	0.0604549	7	PA1054	acetic
641	7	20	3	0.64514	0.0624376	7	PA1054	acetic
651	6.5	0	3	0.531639	0.0754435	6.5	PA1054	acetic
661	6.5	5	3	0.77786	0.0745059	6.5	PA1054	acetic
671	6.5	10	3	0.898906	0.0766647	6.5	PA1054	acetic
681	6.5	20	3	0.315269	0.0762923	6.5	PA1054	acetic
691	6	0	3	0.52281	0.0749201	6	PA1054	acetic
701	6	5	3	0.665893	0.0763643	6	PA1054	acetic
711	6	10	3	0.186989	0.0757292	6	PA1054	acetic
721	6	20	3	-0.24753	0.0771987	6	PA1054	acetic
731	5.5	0	3	0.356888	0.0741931	5.5	PA1054	acetic
741	5.5	5	3	0.081746	0.0759421	5.5	PA1054	acetic
751	5.5	10	3	-0.00835616	0.0767851	5.5	PA1054	acetic
761	5.5	20	3	-0.0181267	0.075463	5.5	PA1054	acetic
771	5	0	3	0.312861	0.0754141	5	PA1054	acetic
781	5	5	3	-0.171124	0.0748218	5	PA1054	acetic
791	5	10	3	-0.0200782	0.075988	5	PA1054	acetic
801	5	20	3	-0.0134117	0.0748803	5	PA1054	acetic
811	7	0	3.75	1.45406	0.0571156	7	PA1054	acetic
821	7	5	3.75	1.52616	0.0583633	7	PA1054	acetic
831	7	10	3.75	1.8794	0.0584422	7	PA1054	acetic
841	7	20	3.75	1.43166	0.0603775	7	PA1054	acetic
851	6.5	0	3.75	1.25838	0.0703559	6.5	PA1054	acetic
861	6.5	5	3.75	1.50144	0.0721293	6.5	PA1054	acetic
871	6.5	10	3.75	1.73399	0.0737604	6.5	PA1054	acetic
881	6.5	20	3.75	0.781651	0.07296	6.5	PA1054	acetic
891	6	0	3.75	1.07854	0.069239	6	PA1054	acetic
901	6	5	3.75	1.27996	0.0721516	6	PA1054	acetic
911	6	10	3.75	0.526788	0.0720725	6	PA1054	acetic
921	6	20	3.75	-0.411917	0.0754153	6	PA1054	acetic
931	5.5	0	3.75	0.711454	0.0722302	5.5	PA1054	acetic
941	5.5	5	3.75	0.206432	0.0732147	5.5	PA1054	acetic
951	5.5	10	3.75	-0.0692675	0.0738737	5.5	PA1054	acetic
961	5.5	20	3.75	-0.0370576	0.0717942	5.5	PA1054	acetic
971	5	0	3.75	0.563198	0.0702899	5	PA1054	acetic
981	5	5	3.75	-0.238824	0.0714401	5	PA1054	acetic
991	5	10	3.75	-0.0124376	0.0721336	5	PA1054	acetic
1001	5	20	3.75	0.00627783	0.0720522	5	PA1054	acetic
1011	7	0	4.5	2.28354	0.0546465	7	PA1054	acetic
1021	7	5	4.5	2.34864	0.05558	7	PA1054	acetic
1031	7	10	4.5	2.70454	0.0554592	7	PA1054	acetic
1041	7	20	4.5	2.27433	0.0573506	7	PA1054	acetic
1051	6.5	0	4.5	2.09578	0.0679506	6.5	PA1054	acetic
1061	6.5	5	4.5	2.32469	0.0712638	6.5	PA1054	acetic
1071	6.5	10	4.5	2.65882	0.0723208	6.5	PA1054	acetic
1081	6.5	20	4.5	1.41087	0.0718616	6.5	PA1054	acetic
1091	6	0	4.5	1.72656	0.0673391	6	PA1054	acetic
1101	6	5	4.5	1.98001	0.0699523	6	PA1054	acetic
1111	6	10	4.5	1.02366	0.0722306	6	PA1054	acetic
1121	6	20	4.5	-0.492955	0.0736419	6	PA1054	acetic
1131	5.5	0	4.5	1.10541	0.072602	5.5	PA1054	acetic
1141	5.5	5	4.5	0.396662	0.0717092	5.5	PA1054	acetic
1151	5.5	10	4.5	-0.140329	0.073009	5.5	PA1054	acetic
1161	5.5	20	4.5	-0.0564036	0.0699979	5.5	PA1054	acetic
1171	5	0	4.5	0.844605	0.0686641	5	PA1054	acetic
1181	5	5	4.5	-0.297041	0.0703659	5	PA1054	acetic
1191	5	10	4.5	0.003823	0.0697886	5	PA1054	acetic
1201	5	20	4.5	0.0341301	0.0717169	5	PA1054	acetic
1211	7	0	5.25	3.09573	0.0531343	7	PA1054	acetic
1221	7	5	5.25	3.15384	0.0538734	7	PA1054	acetic
1231	7	10	5.25	3.51236	0.0535422	7	PA1054	acetic
1241	7	20	5.25	3.09973	0.0551871	7	PA1054	acetic
1251	6.5	0	5.25	2.95588	0.0666265	6.5	PA1054	acetic
1261	6.5	5	5.25	3.16299	0.0699934	6.5	PA1054	acetic
1271	6.5	10	5.25	3.5852	0.0707148	6.5	PA1054	acetic
1281	6.5	20	5.25	2.12099	0.0706486	6.5	PA1054	acetic
1291	6	0	5.25	2.4368	0.0675099	6	PA1054	acetic
1301	6	5	5.25	2.73424	0.0690315	6	PA1054	acetic
1311	6	10	5.25	1.64996	0.0727891	6	PA1054	acetic
1321	6	20	5.25	-0.497747	0.0712109	6	PA1054	acetic
1331	5.5	0	5.25	1.52963	0.0718375	5.5	PA1054	acetic
1341	5.5	5	5.25	0.654094	0.070286	5.5	PA1054	acetic
1351	5.5	10	5.25	-0.218655	0.0717976	5.5	PA1054	acetic
1361	5.5	20	5.25	-0.0759857	0.0683293	5.5	PA1054	acetic
1371	5	0	5.25	1.1464	0.0684117	5	PA1054	acetic
1381	5	5	5.25	-0.352512	0.0696315	5	PA1054	acetic
1391	5	10	5.25	0.019603	0.0680568	5	PA1054	acetic
1401	5	20	5.25	0.0612069	0.0714972	5	PA1054	acetic
1411	7	0	6	3.82429	0.0536317	7	PA1054	acetic
1421	7	5	6	3.8754	0.0542482	7	PA1054	acetic
1431	7	10	6	4.23654	0.0537497	7	PA1054	acetic
1441	7	20	6	3.84152	0.0549697	7	PA1054	acetic
1451	6.5	0	6	3.74921	0.0664114	6.5	PA1054	acetic
1461	6.5	5	6	3.93049	0.0690452	6.5	PA1054	acetic
1471	6.5	10	6	4.42474	0.0695384	6.5	PA1054	acetic
1481	6.5	20	6	2.82518	0.0696652	6.5	PA1054	acetic
1491	6	0	6	3.16664	0.0676033	6	PA1054	acetic
1501	6	5	6	3.499	0.0685302	6	PA1054	acetic
1511	6	10	6	2.3616	0.0718038	6	PA1054	acetic
1521	6	20	6	-0.447167	0.0686689	6	PA1054	acetic
1531	5.5	0	6	1.9753	0.0695201	5.5	PA1054	acetic
1541	5.5	5	6	0.978989	0.0692295	5.5	PA1054	acetic
1551	5.5	10	6	-0.29907	0.0698448	5.5	PA1054	acetic
1561	5.5	20	6	-0.0936193	0.0667483	5.5	PA1054	acetic
1571	5	0	6	1.45991	0.0679766	5	PA1054	acetic
1581	5	5	6	-0.409207	0.0686103	5	PA1054	acetic
1591	5	10	6	0.0284912	0.0669148	5	PA1054	acetic
1601	5	20	6	0.0812002	0.0707316	5	PA1054	acetic
1611	7	0	6.75	4.42349	0.0535862	7	PA1054	acetic
1621	7	5	6.75	4.4676	0.0541154	7	PA1054	acetic
1631	7	10	6.75	4.83134	0.0535772	7	PA1054	acetic
1641	7	20	6.75	4.45395	0.0544098	7	PA1054	acetic
1651	6.5	0	6.75	4.40634	0.0666003	6.5	PA1054	acetic
1661	6.5	5	6.75	4.56141	0.068246	6.5	PA1054	acetic
1671	6.5	10	6.75	5.11031	0.0684862	6.5	PA1054	acetic
1681	6.5	20	6.75	3.45326	0.0689383	6.5	PA1054	acetic
1691	6	0	6.75	3.86647	0.0668227	6	PA1054	acetic
1701	6	5	6.75	4.22442	0.0677275	6	PA1054	acetic
1711	6	10	6.75	3.10377	0.0693004	6	PA1054	acetic
1721	6	20	6.75	-0.371622	0.0670731	6	PA1054	acetic
1731	5.5	0	6.75	2.43313	0.0672559	5.5	PA1054	acetic
1741	5.5	5	6.75	1.3687	0.0686964	5.5	PA1054	acetic
1751	5.5	10	6.75	-0.375672	0.067718	5.5	PA1054	acetic
1761	5.5	20	6.75	-0.106437	0.0655608	5.5	PA1054	acetic
1771	5	0	6.75	1.77958	0.0669459	5	PA1054	acetic
1781	5	5	6.75	-0.467259	0.0673919	5	PA1054	acetic
1791	5	10	6.75	0.0279271	0.0662726	5	PA1054	acetic
1801	5	20	6.75	0.0915907	0.0696725	5	PA1054	acetic
1811	7	0	7.5	4.87645	0.0509395	7	PA1054	acetic
1821	7	5	7.5	4.91358	0.0513664	7	PA1054	acetic
1831	7	10	7.5	5.27989	0.0509649	7	PA1054	acetic
1841	7	20	7.5	4.92017	0.0515744	7	PA1054	acetic
1851	6.5	0	7.5	4.89392	0.0658644	6.5	PA1054	acetic
1861	6.5	5	7.5	5.02567	0.0665834	6.5	PA1054	acetic
1871	6.5	10	7.5	5.61176	0.0665161	6.5	PA1054	acetic
1881	6.5	20	7.5	3.96793	0.0677048	6.5	PA1054	acetic
1891	6	0	7.5	4.48862	0.0656183	6	PA1054	acetic
1901	6	5	7.5	4.86339	0.0666596	6	PA1054	acetic
1911	6	10	7.5	3.82041	0.0668197	6	PA1054	acetic
1921	6	20	7.5	-0.303109	0.0671716	6	PA1054	acetic
1931	5.5	0	7.5	2.89279	0.0663058	5.5	PA1054	acetic
1941	5.5	5	7.5	1.81651	0.0681449	5.5	PA1054	acetic
1951	5.5	10	7.5	-0.443347	0.0658707	5.5	PA1054	acetic
1961	5.5	20	7.5	-0.11216	0.0645554	5.5	PA1054	acetic
1971	5	0	7.5	2.10325	0.0656139	5	PA1054	acetic
1981	5	5	7.5	-0.522787	0.0663358	5	PA1054	acetic
1991	5	10	7.5	0.0194565	0.0659078	5	PA1054	acetic
2001	5	20	7.5	0.093905	0.0686495	5	PA1054	acetic
2011	7	0	8.25	5.19565	0.0477063	7	PA1054	acetic
2021	7	5	8.25	5.22579	0.0479685	7	PA1054	acetic
2031	7	10	8.25	5.59465	0.0478933	7	PA1054	acetic
2041	7	20	8.25	5.25264	0.0484416	7	PA1054	acetic
2051	6.5	0	8.25	5.21925	0.0646795	6.5	PA1054	acetic
2061	6.5	5	8.25	5.33321	0.0648651	6.5	PA1054	acetic
2071	6.5	10	8.25	5.94015	0.0644255	6.5	PA1054	acetic
2081	6.5	20	8.25	4.36971	0.0665108	6.5	PA1054	acetic
2091	6	0	8.25	4.99718	0.0646822	6	PA1054	acetic
2101	6	5	8.25	5.38124	0.0658581	6	PA1054	acetic
2111	6	10	8.25	4.46478	0.0659433	6	PA1054	acetic
2121	6	20	8.25	-0.266147	0.0684092	6	PA1054	acetic
2131	5.5	0	8.25	3.34265	0.0668943	5.5	PA1054	acetic
2141	5.5	5	8.25	2.31104	0.0673615	5.5	PA1054	acetic
2151	5.5	10	8.25	-0.498925	0.064868	5.5	PA1054	acetic
2161	5.5	20	8.25	-0.110069	0.0638938	5.5	PA1054	acetic
2171	5	0	8.25	2.43125	0.0645028	5	PA1054	acetic
2181	5	5	8.25	-0.568978	0.06585	5	PA1054	acetic
2191	5	10	8.25	0.00773054	0.0657763	5	PA1054	acetic
2201	5	20	8.25	0.0927167	0.0677986	5	PA1054	acetic
2211	7	0	9	5.41534	0.0471388	7	PA1054	acetic
2221	7	5	9	5.43849	0.0471988	7	PA1054	acetic
2231	7	10	9	5.80989	0.0475116	7	PA1054	acetic
2241	7	20	9	5.48562	0.04809	7	PA1054	acetic
2251	6.5	0	9	5.42194	0.0643951	6.5	PA1054	acetic
2261	6.5	5	9	5.52542	0.0647985	6.5	PA1054	acetic
2271	6.5	10	9	6.13904	0.0638877	6.5	PA1054	acetic
2281	6.5	20	9	4.68928	0.0664639	6.5	PA1054	acetic
2291	6	0	9	5.37538	0.0640496	6	PA1054	acetic
2301	6	5	9	5.76295	0.0654819	6	PA1054	acetic
2311	6	10	9	5.00776	0.066637	6	PA1054	acetic
2321	6	20	9	-0.270776	0.0691051	6	PA1054	acetic
2331	5.5	0	9	3.77009	0.0684013	5.5	PA1054	acetic
2341	5.5	5	9	2.83644	0.0667513	5.5	PA1054	acetic
2351	5.5	10	9	-0.541805	0.0651773	5.5	PA1054	acetic
2361	5.5	20	9	-0.10149	0.0642524	5.5	PA1054	acetic
2371	5	0	9	2.7644	0.0638995	5	PA1054	acetic
2381	5	5	9	-0.598244	0.0660031	5	PA1054	acetic
2391	5	10	9	-0.00159139	0.0659143	5	PA1054	acetic
2401	5	20	9	0.0935592	0.0670788	5	PA1054	acetic
2411	7	0	9.75	5.57883	0.0482522	7	PA1054	acetic
2421	7	5	9.75	5.595	0.0481726	7	PA1054	acetic
2431	7	10	9.75	5.96891	0.0487204	7	PA1054	acetic
2441	7	20	9.75	5.66241	0.0493559	7	PA1054	acetic
2451	6.5	0	9.75	5.55633	0.064486	6.5	PA1054	acetic
2461	6.5	5	9.75	5.65745	0.0658127	6.5	PA1054	acetic
2471	6.5	10	9.75	6.26654	0.0643378	6.5	PA1054	acetic
2481	6.5	20	9.75	4.97063	0.0668203	6.5	PA1054	acetic
2491	6	0	9.75	5.62792	0.0634239	6	PA1054	acetic
2501	6	5	9.75	6.01528	0.0652395	6	PA1054	acetic
2511	6	10	9.75	5.44121	0.0675463	6	PA1054	acetic
2521	6	20	9.75	-0.310177	0.0681366	6	PA1054	acetic
2531	5.5	0	9.75	4.16225	0.0694217	5.5	PA1054	acetic
2541	5.5	5	9.75	3.3734	0.0663387	5.5	PA1054	acetic
2551	5.5	10	9.75	-0.573931	0.0661413	5.5	PA1054	acetic
2561	5.5	20	9.75	-0.0897061	0.0654462	5.5	PA1054	acetic
2571	5	0	9.75	3.10176	0.0636548	5	PA1054	acetic
2581	5	5	9.75	-0.6047	0.0663226	5	PA1054	acetic
2591	5	10	9.75	-0.00428798	0.0661079	5	PA1054	acetic
2601	5	20	9.75	0.100489	0.0663901	5	PA1054	acetic
2611	7	0	10.5	5.72482	0.0478568	7	PA1054	acetic
2621	7	5	10.5	5.73401	0.0477518	7	PA1054	acetic
2631	7	10	10.5	6.11042	0.0483085	7	PA1054	acetic
2641	7	20	10.5	5.82171	0.0490235	7	PA1054	acetic
2651	6.5	0	10.5	5.67163	0.0637463	6.5	PA1054	acetic
2661	6.5	5	10.5	5.77843	0.0661646	6.5	PA1054	acetic
2671	6.5	10	10.5	6.37514	0.0641547	6.5	PA1054	acetic
2681	6.5	20	10.5	5.25203	0.0662668	6.5	PA1054	acetic
2691	6	0	10.5	5.77753	0.0631338	6	PA1054	acetic
2701	6	5	10.5	6.1631	0.0651337	6	PA1054	acetic
2711	6	10	10.5	5.77559	0.0677661	6	PA1054	acetic
2721	6	20	10.5	-0.363664	0.0663156	6	PA1054	acetic
2731	5.5	0	10.5	4.50732	0.0686956	5.5	PA1054	acetic
2741	5.5	5	10.5	3.9009	0.0657323	5.5	PA1054	acetic
2751	5.5	10	10.5	-0.599101	0.0665018	5.5	PA1054	acetic
2761	5.5	20	10.5	-0.0792867	0.0663579	5.5	PA1054	acetic
2771	5	0	10.5	3.43909	0.0635188	5	PA1054	acetic
2781	5	5	10.5	-0.585965	0.0662641	5	PA1054	acetic
2791	5	10	10.5	0.000638137	0.0660039	5	PA1054	acetic
2801	5	20	10.5	0.114313	0.065814	5	PA1054	acetic
2811	7	0	11.25	5.87737	0.0459222	7	PA1054	acetic
2821	7	5	11.25	5.87959	0.045904	7	PA1054	acetic
2831	7	10	11.25	6.25847	0.0462625	7	PA1054	acetic
2841	7	20	11.25	5.98758	0.0470827	7	PA1054	acetic
2851	6.5	0	11.25	5.79739	0.0629305	6.5	PA1054	acetic
2861	6.5	5	11.25	5.91693	0.0659559	6.5	PA1054	acetic
2871	6.5	10	11.25	6.49689	0.0636928	6.5	PA1054	acetic
2881	6.5	20	11.25	5.55227	0.0654223	6.5	PA1054	acetic
2891	6	0	11.25	5.85723	0.0638325	6	PA1054	acetic
2901	6	5	11.25	6.24134	0.0654452	6	PA1054	acetic
2911	6	10	11.25	6.033	0.0674099	6	PA1054	acetic
2921	6	20	11.25	-0.403799	0.0656663	6	PA1054	acetic
2931	5.5	0	11.25	4.79611	0.0663769	5.5	PA1054	acetic
2941	5.5	5	11.25	4.39853	0.0651598	5.5	PA1054	acetic
2951	5.5	10	11.25	-0.621718	0.0659907	5.5	PA1054	acetic
2961	5.5	20	11.25	-0.0749242	0.0664181	5.5	PA1054	acetic
2971	5	0	11.25	3.76875	0.0634507	5	PA1054	acetic
2981	5	5	11.25	-0.543471	0.0657538	5	PA1054	acetic
2991	5	10	11.25	0.0106314	0.0654685	5	PA1054	acetic
3001	5	20	11.25	0.132276	0.0655988	5	PA1054	acetic
3011	7	0	12	6.0422	0.0450975	7	PA1054	acetic
3021	7	5	12	6.03744	0.0452422	7	PA1054	acetic
3031	7	10	12	6.41879	0.0452854	7	PA1054	acetic
3041	7	20	12	6.16573	0.0461861	7	PA1054	acetic
3051	6.5	0	12	5.93879	0.0633675	6.5	PA1054	acetic
3061	6.5	5	12	6.07659	0.0662501	6.5	PA1054	acetic
3071	6.5	10	12	6.63865	0.0642194	6.5	PA1054	acetic
3081	6.5	20	12	5.86676	0.0655667	6.5	PA1054	acetic
3091	6	0	12	5.90084	0.0652206	6	PA1054	acetic
3101	6	5	12	6.28535	0.0659437	6	PA1054	acetic
3111	6	10	12	6.23854	0.0667896	6	PA1054	acetic
3121	6	20	12	-0.404903	0.0670277	6	PA1054	acetic
3131	5.5	0	12	5.02363	0.0639421	5.5	PA1054	acetic
3141	5.5	5	12	4.84896	0.065341	5.5	PA1054	acetic
3151	5.5	10	12	-0.645264	0.0654023	5.5	PA1054	acetic
3161	5.5	20	12	-0.0800502	0.0660306	5.5	PA1054	acetic
3171	5	0	12	4.0813	0.0634922	5	PA1054	acetic
3181	5	5	12	-0.481163	0.0651588	5	PA1054	acetic
3191	5	10	12	0.020844	0.0646881	5	PA1054	acetic
3201	5	20	12	0.149341	0.0657962	5	PA1054	acetic
3211	7	0	12.75	6.20965	0.0460807	7	PA1054	acetic
3221	7	5	12.75	6.19793	0.0463863	7	PA1054	acetic
3231	7	10	12.75	6.58171	0.0461877	7	PA1054	acetic
3241	7	20	12.75	6.34653	0.0470712	7	PA1054	acetic
3251	6.5	0	12.75	6.08206	0.0642142	6.5	PA1054	acetic
3261	6.5	5	12.75	6.24171	0.0666338	6.5	PA1054	acetic
3271	6.5	10	12.75	6.78737	0.0652258	6.5	PA1054	acetic
3281	6.5	20	12.75	6.17343	0.0661338	6.5	PA1054	acetic
3291	6	0	12.75	5.93508	0.066059	6	PA1054	acetic
3301	6	5	12.75	6.32283	0.0659379	6	PA1054	acetic
3311	6	10	12.75	6.41278	0.0659528	6	PA1054	acetic
3321	6	20	12.75	-0.349957	0.0691087	6	PA1054	acetic
3331	5.5	0	12.75	5.19033	0.062763	5.5	PA1054	acetic
3341	5.5	5	12.75	5.2402	0.0662701	5.5	PA1054	acetic
3351	5.5	10	12.75	-0.670906	0.0652607	5.5	PA1054	acetic
3361	5.5	20	12.75	-0.0956247	0.065648	5.5	PA1054	acetic
3371	5	0	12.75	4.36797	0.0635726	5	PA1054	acetic
3381	5	5	12.75	-0.403228	0.0648879	5	PA1054	acetic
3391	5	10	12.75	0.0263517	0.0640051	5	PA1054	acetic
3401	5	20	12.75	0.160419	0.0661036	5	PA1054	acetic
3411	7	0	13.5	6.36214	0.0467826	7	PA1054	acetic
3421	7	5	13.5	6.34346	0.0472049	7	PA1054	acetic
3431	7	10	13.5	6.72966	0.0469639	7	PA1054	acetic
3441	7	20	13.5	6.51237	0.0476924	7	PA1054	acetic
3451	6.5	0	13.5	6.2059	0.0638357	6.5	PA1054	acetic
3461	6.5	5	13.5	6.38899	0.0660709	6.5	PA1054	acetic
3471	6.5	10	13.5	6.92163	0.0654211	6.5	PA1054	acetic
3481	6.5	20	13.5	6.44461	0.0658826	6.5	PA1054	acetic
3491	6	0	13.5	5.97541	0.0655716	6	PA1054	acetic
3501	6	5	13.5	6.36958	0.0652703	6	PA1054	acetic
3511	6	10	13.5	6.56774	0.0651372	6	PA1054	acetic
3521	6	20	13.5	-0.233798	0.070217	6	PA1054	acetic
3531	5.5	0	13.5	5.30244	0.0631199	5.5	PA1054	acetic
3541	5.5	5	13.5	5.56684	0.0671331	5.5	PA1054	acetic
3551	5.5	10	13.5	-0.696708	0.0653018	5.5	PA1054	acetic
3561	5.5	20	13.5	-0.119536	0.0652888	5.5	PA1054	acetic
3571	5	0	13.5	4.62294	0.0635756	5	PA1054	acetic
3581	5	5	13.5	-0.311953	0.0651055	5	PA1054	acetic
3591	5	10	13.5	0.0242433	0.0636724	5	PA1054	acetic
3601	5	20	13.5	0.16248	0.0661807	5	PA1054	acetic
3611	7	0	14.25	6.48275	0.0462242	7	PA1054	acetic
3621	7	5	14.25	6.45711	0.0467246	7	PA1054	acetic
3631	7	10	14.25	6.84572	0.0466482	7	PA1054	acetic
3641	7	20	14.25	6.64634	0.0470568	7	PA1054	acetic
3651	6.5	0	14.25	6.29325	0.0625327	6.5	PA1054	acetic
3661	6.5	5	14.25	6.49954	0.064989	6.5	PA1054	acetic
3671	6.5	10	14.25	7.02362	0.0650593	6.5	PA1054	acetic
3681	6.5	20	14.25	6.65899	0.0652159	6.5	PA1054	acetic
3691	6	0	14.25	6.02611	0.0641959	6	PA1054	acetic
3701	6	5	14.25	6.42961	0.0646535	6	PA1054	acetic
3711	6	10	14.25	6.70697	0.0649453	6	PA1054	acetic
3721	6	20	14.25	-0.0621216	0.0697771	6	PA1054	acetic
3731	5.5	0	14.25	5.37113	0.0645587	5.5	PA1054	acetic
3741	5.5	5	14.25	5.83022	0.0674407	5.5	PA1054	acetic
3751	5.5	10	14.25	-0.717799	0.065284	5.5	PA1054	acetic
3761	5.5	20	14.25	-0.146942	0.0649751	5.5	PA1054	acetic
3771	5	0	14.25	4.84455	0.0634602	5	PA1054	acetic
3781	5	5	14.25	-0.206702	0.065679	5	PA1054	acetic
3791	5	10	14.25	0.0146033	0.0636445	5	PA1054	acetic
3801	5	20	14.25	0.155553	0.0659475	5	PA1054	acetic
3811	7	0	15	6.5617	0.0457149	7	PA1054	acetic
3821	7	5	15	6.52911	0.0462723	7	PA1054	acetic
3831	7	10	15	6.92009	0.0464938	7	PA1054	acetic
3841	7	20	15	6.73865	0.0464645	7	PA1054	acetic
3851	6.5	0	15	6.33855	0.061901	6.5	PA1054	acetic
3861	6.5	5	15	6.5664	0.064547	6.5	PA1054	acetic
3871	6.5	10	15	7.08656	0.0652231	6.5	PA1054	acetic
3881	6.5	20	15	6.80889	0.0653318	6.5	PA1054	acetic
3891	6	0	15	6.08375	0.0629635	6	PA1054	acetic
3901	6	5	15	6.49869	0.0647912	6	PA1054	acetic
3911	6	10	15	6.82854	0.0656515	6	PA1054	acetic
3921	6	20	15	0.152633	0.0682348	6	PA1054	acetic
3931	5.5	0	15	5.41063	0.0663584	5.5	PA1054	acetic
3941	5.5	5	15	6.0371	0.067411	5.5	PA1054	acetic
3951	5.5	10	15	-0.727571	0.0654094	5.5	PA1054	acetic
3961	5.5	20	15	-0.171595	0.0648879	5.5	PA1054	acetic
3971	5	0	15	5.03482	0.0632526	5	PA1054	acetic
3981	5	5	15	-0.084382	0.0662896	5	PA1054	acetic
3991	5	10	15	2.98e-05	0.0636114	5	PA1054	acetic
4001	5	20	15	0.142253	0.0655218	5	PA1054	acetic
4011	7	0	15.75	6.59889	0.0462837	7	PA1054	acetic
4021	7	5	15.75	6.55936	0.0469145	7	PA1054	acetic
4031	7	10	15.75	6.95271	0.047416	7	PA1054	acetic
4041	7	20	15.75	6.78922	0.0470323	7	PA1054	acetic
4051	6.5	0	15.75	6.34851	0.0624157	6.5	PA1054	acetic
4061	6.5	5	15.75	6.5954	0.0646807	6.5	PA1054	acetic
4071	6.5	10	15.75	7.11572	0.0658261	6.5	PA1054	acetic
4081	6.5	20	15.75	6.90083	0.0661161	6.5	PA1054	acetic
4091	6	0	15.75	6.14196	0.0625386	6	PA1054	acetic
4101	6	5	15.75	6.56929	0.0655513	6	PA1054	acetic
4111	6	10	15.75	6.92937	0.0667591	6	PA1054	acetic
4121	6	20	15.75	0.396511	0.0664424	6	PA1054	acetic
4131	5.5	0	15.75	5.43545	0.0675959	5.5	PA1054	acetic
4141	5.5	5	15.75	6.19741	0.0673242	5.5	PA1054	acetic
4151	5.5	10	15.75	-0.719589	0.0658048	5.5	PA1054	acetic
4161	5.5	20	15.75	-0.18782	0.0649906	5.5	PA1054	acetic
4171	5	0	15.75	5.19792	0.0630745	5	PA1054	acetic
4181	5	5	15.75	0.0589667	0.0666666	5	PA1054	acetic
4191	5	10	15.75	-0.0159213	0.0633847	5	PA1054	acetic
4201	5	20	15.75	0.126236	0.0650427	5	PA1054	acetic
4211	7	0	16.5	6.6026	0.0471341	7	PA1054	acetic
4221	7	5	16.5	6.55613	0.0479186	7	PA1054	acetic
4231	7	10	16.5	6.95183	0.0485522	7	PA1054	acetic
4241	7	20	16.5	6.8063	0.0481178	7	PA1054	acetic
4251	6.5	0	16.5	6.33746	0.0633354	6.5	PA1054	acetic
4261	6.5	5	16.5	6.60061	0.0645762	6.5	PA1054	acetic
4271	6.5	10	16.5	7.12407	0.0660015	6.5	PA1054	acetic
4281	6.5	20	16.5	6.95062	0.066633	6.5	PA1054	acetic
4291	6	0	16.5	6.19559	0.0629778	6	PA1054	acetic
4301	6	5	16.5	6.63492	0.0663026	6	PA1054	acetic
4311	6	10	16.5	7.00871	0.0675509	6	PA1054	acetic
4321	6	20	16.5	0.658382	0.0653414	6	PA1054	acetic
4331	5.5	0	16.5	5.45767	0.0676192	5.5	PA1054	acetic
4341	5.5	5	16.5	6.32165	0.067193	5.5	PA1054	acetic
4351	5.5	10	16.5	-0.689556	0.0662656	5.5	PA1054	acetic
4361	5.5	20	16.5	-0.192465	0.0650889	5.5	PA1054	acetic
4371	5	0	16.5	5.33826	0.0632257	5	PA1054	acetic
4381	5	5	16.5	0.226379	0.066812	5	PA1054	acetic
4391	5	10	16.5	-0.0304582	0.0632574	5	PA1054	acetic
4401	5	20	16.5	0.11048	0.064687	5	PA1054	acetic
4411	7	0	17.25	6.5855	0.0474156	7	PA1054	acetic
4421	7	5	17.25	6.5321	0.048486	7	PA1054	acetic
4431	7	10	17.25	6.93012	0.0490746	7	PA1054	acetic
4441	7	20	17.25	6.80258	0.0489739	7	PA1054	acetic
4451	6.5	0	17.25	6.32067	0.0643258	6.5	PA1054	acetic
4461	6.5	5	17.25	6.59763	0.0643979	6.5	PA1054	acetic
4471	6.5	10	17.25	7.12575	0.0657455	6.5	PA1054	acetic
4481	6.5	20	17.25	6.97624	0.0668876	6.5	PA1054	acetic
4491	6	0	17.25	6.24295	0.064046	6	PA1054	acetic
4501	6	5	17.25	6.69259	0.0667136	6	PA1054	acetic
4511	6	10	17.25	7.0697	0.0677833	6	PA1054	acetic
4521	6	20	17.25	0.9321	0.0656028	6	PA1054	acetic
4531	5.5	0	17.25	5.48503	0.0667202	5.5	PA1054	acetic
4541	5.5	5	17.25	6.41885	0.0671348	5.5	PA1054	acetic
4551	5.5	10	17.25	-0.636556	0.0666703	5.5	PA1054	acetic
4561	5.5	20	17.25	-0.186059	0.0653104	5.5	PA1054	acetic
4571	5	0	17.25	5.45927	0.0640468	5	PA1054	acetic
4581	5	5	17.25	0.418835	0.0669732	5	PA1054	acetic
4591	5	10	17.25	-0.0425653	0.0638214	5	PA1054	acetic
4601	5	20	17.25	0.096271	0.0647408	5	PA1054	acetic
4611	7	0	18	6.56028	0.0476068	7	PA1054	acetic
4621	7	5	18	6.49995	0.0490873	7	PA1054	acetic
4631	7	10	18	6.90028	0.0495116	7	PA1054	acetic
4641	7	20	18	6.79074	0.0500353	7	PA1054	acetic
4651	6.5	0	18	6.30887	0.065595	6.5	PA1054	acetic
4661	6.5	5	18	6.59795	0.0651397	6.5	PA1054	acetic
4671	6.5	10	18	7.13079	0.0659237	6.5	PA1054	acetic
4681	6.5	20	18	6.99195	0.0676955	6.5	PA1054	acetic
4691	6	0	18	6.28572	0.065442	6	PA1054	acetic
4701	6	5	18	6.74292	0.0670374	6	PA1054	acetic
4711	6	10	18	7.11874	0.067804	6	PA1054	acetic
4721	6	20	18	1.21623	0.0670932	6	PA1054	acetic
4731	5.5	0	18	5.52037	0.0660138	5.5	PA1054	acetic
4741	5.5	5	18	6.49562	0.0675158	5.5	PA1054	acetic
4751	5.5	10	18	-0.563066	0.0672194	5.5	PA1054	acetic
4761	5.5	20	18	-0.172662	0.0660509	5.5	PA1054	acetic
4771	5	0	18	5.56319	0.0655231	5	PA1054	acetic
4781	5	5	18	0.635235	0.0673667	5	PA1054	acetic
4791	5	10	18	-0.0528725	0.0653172	5	PA1054	acetic
4801	5	20	18	0.0833172	0.0654462	5	PA1054	acetic
4811	7	0	18.75	6.5364	0.0484691	7	PA1054	acetic
4821	7	5	18.75	6.46915	0.0503923	7	PA1054	acetic
4831	7	10	18.75	6.87177	0.0506761	7	PA1054	acetic
4841	7	20	18.75	6.78024	0.0518504	7	PA1054	acetic
4851	6.5	0	18.75	6.30607	0.0668974	6.5	PA1054	acetic
4861	6.5	5	18.75	6.6067	0.0670395	6.5	PA1054	acetic
4871	6.5	10	18.75	7.14297	0.067038	6.5	PA1054	acetic
4881	6.5	20	18.75	7.00566	0.0692359	6.5	PA1054	acetic
4891	6	0	18.75	6.32738	0.0668458	6	PA1054	acetic
4901	6	5	18.75	6.7887	0.0678246	6	PA1054	acetic
4911	6	10	18.75	7.16329	0.0682187	6	PA1054	acetic
4921	6	20	18.75	1.51203	0.0689005	6	PA1054	acetic
4931	5.5	0	18.75	5.56254	0.0664182	5.5	PA1054	acetic
4941	5.5	5	18.75	6.55648	0.068533	5.5	PA1054	acetic
4951	5.5	10	18.75	-0.47371	0.0682089	5.5	PA1054	acetic
4961	5.5	20	18.75	-0.158412	0.0674403	5.5	PA1054	acetic
4971	5	0	18.75	5.65181	0.0671447	5	PA1054	acetic
4981	5	5	18.75	0.873288	0.0679919	5	PA1054	acetic
4991	5	10	18.75	-0.0625937	0.0673363	5	PA1054	acetic
5001	5	20	18.75	0.0707982	0.0667489	5	PA1054	acetic
5011	7	0	19.5	6.51881	0.0498025	7	PA1054	acetic
5021	7	5	19.5	6.44464	0.052084	7	PA1054	acetic
5031	7	10	19.5	6.84954	0.052409	7	PA1054	acetic
5041	7	20	19.5	6.77603	0.0539908	7	PA1054	acetic
5051	6.5	0	19.5	6.31073	0.0674451	6.5	PA1054	acetic
5061	6.5	5	19.5	6.62356	0.0690853	6.5	PA1054	acetic
5071	6.5	10	19.5	7.16099	0.0687127	6.5	PA1054	acetic
5081	6.5	20	19.5	7.01975	0.0706752	6.5	PA1054	acetic
5091	6	0	19.5	6.37091	0.0678639	6	PA1054	acetic
5101	6	5	19.5	6.83268	0.0692789	6	PA1054	acetic
5111	6	10	19.5	7.20935	0.0692705	6	PA1054	acetic
5121	6	20	19.5	1.8208	0.0700693	6	PA1054	acetic
5131	5.5	0	19.5	5.60832	0.0677225	5.5	PA1054	acetic
5141	5.5	5	19.5	6.60502	0.0698363	5.5	PA1054	acetic
5151	5.5	10	19.5	-0.373278	0.0697108	5.5	PA1054	acetic
5161	5.5	20	19.5	-0.149306	0.0691225	5.5	PA1054	acetic
5171	5	0	19.5	5.7274	0.0682633	5	PA1054	acetic
5181	5	5	19.5	1.13068	0.0687055	5	PA1054	acetic
5191	5	10	19.5	-0.0721923	0.0692258	5	PA1054	acetic
5201	5	20	19.5	0.0586766	0.068259	5	PA1054	acetic
5211	7	0	20.25	6.50836	0.0510007	7	PA1054	acetic
5221	7	5	20.25	6.42729	0.0534738	7	PA1054	acetic
5231	7	10	20.25	6.83445	0.0540866	7	PA1054	acetic
5241	7	20	20.25	6.77897	0.0557393	7	PA1054	acetic
5251	6.5	0	20.25	6.3189	0.0668833	6.5	PA1054	acetic
5261	6.5	5	20.25	6.64572	0.0701723	6.5	PA1054	acetic
5271	6.5	10	20.25	7.18155	0.0702715	6.5	PA1054	acetic
5281	6.5	20	20.25	7.03378	0.071213	6.5	PA1054	acetic
5291	6	0	20.25	6.41701	0.0681292	6	PA1054	acetic
5301	6	5	20.25	6.87587	0.0708481	6	PA1054	acetic
5311	6	10	20.25	7.25942	0.0704148	6	PA1054	acetic
5321	6	20	20.25	2.1417	0.0703455	6	PA1054	acetic
5331	5.5	0	20.25	5.65432	0.0688322	5.5	PA1054	acetic
5341	5.5	5	20.25	6.64509	0.0707023	5.5	PA1054	acetic
5351	5.5	10	20.25	-0.264851	0.0714165	5.5	PA1054	acetic
5361	5.5	20	20.25	-0.14908	0.0705872	5.5	PA1054	acetic
5371	5	0	20.25	5.79326	0.0685837	5	PA1054	acetic
5381	5	5	20.25	1.40578	0.0693575	5	PA1054	acetic
5391	5	10	20.25	-0.0805166	0.0705689	5	PA1054	acetic
5401	5	20	20.25	0.0485376	0.0694589	5	PA1054	acetic
5411	7	0	21	6.50323	0.0521563	7	PA1054	acetic
5421	7	5	21	6.41526	0.0546222	7	PA1054	acetic
5431	7	10	21	6.82465	0.055692	7	PA1054	acetic
5441	7	20	21	6.78721	0.0571795	7	PA1054	acetic
5451	6.5	0	21	6.32718	0.0662673	6.5	PA1054	acetic
5461	6.5	5	21	6.67066	0.0703844	6.5	PA1054	acetic
5471	6.5	10	21	7.20217	0.071446	6.5	PA1054	acetic
5481	6.5	20	21	7.04734	0.0710884	6.5	PA1054	acetic
5491	6	0	21	6.46341	0.0680932	6	PA1054	acetic
5501	6	5	21	6.91667	0.0718859	6	PA1054	acetic
5511	6	10	21	7.31181	0.0709951	6	PA1054	acetic
5521	6	20	21	2.47068	0.0705861	6	PA1054	acetic
5531	5.5	0	21	5.69833	0.0692258	5.5	PA1054	acetic
5541	5.5	5	21	6.68134	0.0708571	5.5	PA1054	acetic
5551	5.5	10	21	-0.148779	0.0729183	5.5	PA1054	acetic
5561	5.5	20	21	-0.157983	0.0717831	5.5	PA1054	acetic
5571	5	0	21	5.85341	0.0686199	5	PA1054	acetic
5581	5	5	21	1.69751	0.0700207	5	PA1054	acetic
5591	5	10	21	-0.0848611	0.0714031	5	PA1054	acetic
5601	5	20	21	0.0435034	0.0701299	5	PA1054	acetic
5611	7	0	21.75	6.50017	0.0539748	7	PA1054	acetic
5621	7	5	21.75	6.40531	0.0563012	7	PA1054	acetic
5631	7	10	21.75	6.81692	0.0577815	7	PA1054	acetic
5641	7	20	21.75	6.79754	0.0591263	7	PA1054	acetic
5651	6.5	0	21.75	6.33422	0.0679193	6.5	PA1054	acetic
5661	6.5	5	21.75	6.69753	0.0711659	6.5	PA1054	acetic
5671	6.5	10	21.75	7.22254	0.0726109	6.5	PA1054	acetic
5681	6.5	20	21.75	7.06131	0.0715682	6.5	PA1054	acetic
5691	6	0	21.75	6.50515	0.0697786	6	PA1054	acetic
5701	6	5	21.75	6.95114	0.0728263	6	PA1054	acetic
5711	6	10	21.75	7.36106	0.0715806	6	PA1054	acetic
5721	6	20	21.75	2.80059	0.0723521	6	PA1054	acetic
5731	5.5	0	21.75	5.73951	0.0702307	5.5	PA1054	acetic
5741	5.5	5	21.75	6.71883	0.0713047	5.5	PA1054	acetic
5751	5.5	10	21.75	-0.0228889	0.0742672	5.5	PA1054	acetic
5761	5.5	20	21.75	-0.172823	0.0734046	5.5	PA1054	acetic
5771	5	0	21.75	5.91137	0.0699447	5	PA1054	acetic
5781	5	5	21.75	2.00431	0.0714105	5	PA1054	acetic
5791	5	10	21.75	-0.0819488	0.0724248	5	PA1054	acetic
5801	5	20	21.75	0.047228	0.0708404	5	PA1054	acetic
5811	7	0	22.5	6.49536	0.0566927	7	PA1054	acetic
5821	7	5	22.5	6.39362	0.0589592	7	PA1054	acetic
5831	7	10	22.5	6.80743	0.0605691	7	PA1054	acetic
5841	7	20	22.5	6.8061	0.0621269	7	PA1054	acetic
5851	6.5	0	22.5	6.34025	0.073685	6.5	PA1054	acetic
5861	6.5	5	22.5	6.72656	0.0747024	6.5	PA1054	acetic
5871	6.5	10	22.5	7.24383	0.0752158	6.5	PA1054	acetic
5881	6.5	20	22.5	7.07739	0.0746662	6.5	PA1054	acetic
5891	6	0	22.5	6.53561	0.0754558	6	PA1054	acetic
5901	6	5	22.5	6.97388	0.0756425	6	PA1054	acetic
5911	6	10	22.5	7.39926	0.0746029	6	PA1054	acetic
5921	6	20	22.5	3.12215	0.076769	6	PA1054	acetic
5931	5.5	0	22.5	5.7776	0.0744523	5.5	PA1054	acetic
5941	5.5	5	22.5	6.7617	0.0745584	5.5	PA1054	acetic
5951	5.5	10	22.5	0.11622	0.0767473	5.5	PA1054	acetic
5961	5.5	20	22.5	-0.188187	0.0768285	5.5	PA1054	acetic
5971	5	0	22.5	5.96868	0.0745586	5	PA1054	acetic
5981	5	5	22.5	2.32277	0.0754584	5	PA1054	acetic
5991	5	10	22.5	-0.0694094	0.075612	5	PA1054	acetic
6001	5	20	22.5	0.0623976	0.0735439	5	PA1054	acetic
6011	7	0	23.25	6.48438	0.0611794	7	PA1054	acetic
6021	7	5	23.25	6.37577	0.0636773	7	PA1054	acetic
6031	7	10	23.25	6.79176	0.0650333	7	PA1054	acetic
6041	7	20	23.25	6.8085	0.0673677	7	PA1054	acetic
6051	6.5	0	23.25	6.34519	0.0858605	6.5	PA1054	acetic
6061	6.5	5	23.25	6.75719	0.0868265	6.5	PA1054	acetic
6071	6.5	10	23.25	7.26668	0.0858744	6.5	PA1054	acetic
6081	6.5	20	23.25	7.09618	0.0869419	6.5	PA1054	acetic
6091	6	0	23.25	6.54777	0.0871953	6	PA1054	acetic
6101	6	5	23.25	6.97903	0.0864144	6	PA1054	acetic
6111	6	10	23.25	7.4175	0.0866055	6	PA1054	acetic
6121	6	20	23.25	3.42515	0.0877652	6	PA1054	acetic
6131	5.5	0	23.25	5.81158	0.0858231	5.5	PA1054	acetic
6141	5.5	5	23.25	6.81164	0.0874639	5.5	PA1054	acetic
6151	5.5	10	23.25	0.271337	0.0872981	5.5	PA1054	acetic
6161	5.5	20	23.25	-0.19828	0.0877927	5.5	PA1054	acetic
6171	5	0	23.25	6.02358	0.0856036	5	PA1054	acetic
6181	5	5	23.25	2.64639	0.0882793	5	PA1054	acetic
6191	5	10	23.25	-0.0471197	0.087697	5	PA1054	acetic
6201	5	20	23.25	0.0893746	0.0851229	5	PA1054	acetic
6211	7	0	24	6.46206	0.0777763	7	PA1054	acetic
6221	7	5	24	6.34659	0.0805232	7	PA1054	acetic
6231	7	10	24	6.76474	0.0813052	7	PA1054	acetic
6241	7	20	24	6.79955	0.0845454	7	PA1054	acetic
6251	6.5	0	24	6.34665	0.115663	6.5	PA1054	acetic
6261	6.5	5	24	6.78608	0.124803	6.5	PA1054	acetic
6271	6.5	10	24	7.28908	0.123308	6.5	PA1054	acetic
6281	6.5	20	24	7.11529	0.126759	6.5	PA1054	acetic
6291	6	0	24	6.5351	0.115197	6	PA1054	acetic
6301	6	5	24	6.96111	0.122847	6	PA1054	acetic
6311	6	10	24	7.40721	0.124577	6	PA1054	acetic
6321	6	20	24	3.69962	0.123123	6	PA1054	acetic
6331	5.5	0	24	5.83859	0.116218	5.5	PA1054	acetic
6341	5.5	5	24	6.86658	0.127814	5.5	PA1054	acetic
6351	5.5	10	24	0.442987	0.126271	5.5	PA1054	acetic
6361	5.5	20	24	-0.198674	0.125373	5.5	PA1054	acetic
6371	5	0	24	6.07059	0.114502	5	PA1054	acetic
6381	5	5	24	2.96525	0.126452	5	PA1054	acetic
6391	5	10	24	-0.0178232	0.126309	5	PA1054	acetic
6401	5	20	24	0.125568	0.124046	5	PA1054	acetic
2112	7	0	2.25	-0.113164	0.097791	7	PA01	benzoic
2212	7	5	2.25	-0.285412	0.0920862	7	PA01	benzoic
2312	7	10	2.25	-0.209877	0.0946846	7	PA01	benzoic
2412	7	20	2.25	-0.105044	0.0952036	7	PA01	benzoic
2512	6.5	0	2.25	-0.298092	0.109027	6.5	PA01	benzoic
2612	6.5	5	2.25	-0.287452	0.124455	6.5	PA01	benzoic
2712	6.5	10	2.25	-0.247159	0.122995	6.5	PA01	benzoic
2812	6.5	20	2.25	-0.338615	0.122996	6.5	PA01	benzoic
2912	6	0	2.25	-0.322573	0.113642	6	PA01	benzoic
3012	6	5	2.25	-0.296806	0.124482	6	PA01	benzoic
3112	6	10	2.25	-0.308926	0.124654	6	PA01	benzoic
3212	6	20	2.25	-0.218589	0.121184	6	PA01	benzoic
3312	5.5	0	2.25	-0.315188	0.10947	5.5	PA01	benzoic
3412	5.5	5	2.25	-0.210801	0.123681	5.5	PA01	benzoic
3512	5.5	10	2.25	-0.185345	0.122785	5.5	PA01	benzoic
3612	5.5	20	2.25	-0.408551	0.12662	5.5	PA01	benzoic
3712	5	0	2.25	0.0650802	0.114561	5	PA01	benzoic
3812	5	5	2.25	-0.243281	0.122753	5	PA01	benzoic
3912	5	10	2.25	-0.251149	0.134343	5	PA01	benzoic
4012	5	20	2.25	-0.0230292	0.125601	5	PA01	benzoic
4112	7	0	3	0.384007	0.0827541	7	PA01	benzoic
4212	7	5	3	0.196267	0.0752932	7	PA01	benzoic
4312	7	10	3	0.269351	0.0780702	7	PA01	benzoic
4412	7	20	3	0.363835	0.0786046	7	PA01	benzoic
4512	6.5	0	3	0.270364	0.0880638	6.5	PA01	benzoic
4612	6.5	5	3	0.251696	0.0966361	6.5	PA01	benzoic
4712	6.5	10	3	0.256281	0.0954644	6.5	PA01	benzoic
4812	6.5	20	3	0.153498	0.0951834	6.5	PA01	benzoic
4912	6	0	3	0.196107	0.0917751	6	PA01	benzoic
5012	6	5	3	0.195388	0.0955925	6	PA01	benzoic
5112	6	10	3	0.178868	0.0969203	6	PA01	benzoic
5212	6	20	3	0.227684	0.0928399	6	PA01	benzoic
5312	5.5	0	3	0.185932	0.0885016	5.5	PA01	benzoic
5412	5.5	5	3	0.287667	0.095394	5.5	PA01	benzoic
5512	5.5	10	3	0.297303	0.0948407	5.5	PA01	benzoic
5612	5.5	20	3	-0.0495878	0.0976111	5.5	PA01	benzoic
5712	5	0	3	0.34605	0.0925037	5	PA01	benzoic
5812	5	5	3	0.0409979	0.095226	5	PA01	benzoic
5912	5	10	3	-0.161884	0.104115	5	PA01	benzoic
6012	5	20	3	-0.0354232	0.0964286	5	PA01	benzoic
6112	7	0	3.75	0.884522	0.0764044	7	PA01	benzoic
6212	7	5	3.75	0.681418	0.0686932	7	PA01	benzoic
6312	7	10	3.75	0.752057	0.0708954	7	PA01	benzoic
642	7	20	3.75	0.836006	0.0715398	7	PA01	benzoic
652	6.5	0	3.75	0.860293	0.0788815	6.5	PA01	benzoic
662	6.5	5	3.75	0.809126	0.0827221	6.5	PA01	benzoic
672	6.5	10	3.75	0.779996	0.0820705	6.5	PA01	benzoic
682	6.5	20	3.75	0.665988	0.0818745	6.5	PA01	benzoic
692	6	0	3.75	0.745363	0.0809601	6	PA01	benzoic
702	6	5	3.75	0.713675	0.0814287	6	PA01	benzoic
712	6	10	3.75	0.698917	0.0830424	6	PA01	benzoic
722	6	20	3.75	0.707259	0.0792566	6	PA01	benzoic
732	5.5	0	3.75	0.71305	0.0783724	5.5	PA01	benzoic
742	5.5	5	3.75	0.805729	0.0813012	5.5	PA01	benzoic
752	5.5	10	3.75	0.805874	0.0809447	5.5	PA01	benzoic
762	5.5	20	3.75	0.345499	0.0823525	5.5	PA01	benzoic
772	5	0	3.75	0.640933	0.0819287	5	PA01	benzoic
782	5	5	3.75	0.338316	0.082739	5	PA01	benzoic
792	5	10	3.75	-0.0514671	0.0882866	5	PA01	benzoic
802	5	20	3.75	-0.0492161	0.0833165	5	PA01	benzoic
812	7	0	4.5	1.36755	0.0723412	7	PA01	benzoic
822	7	5	4.5	1.14923	0.0653943	7	PA01	benzoic
832	7	10	4.5	1.21742	0.0667357	7	PA01	benzoic
842	7	20	4.5	1.29065	0.0675083	7	PA01	benzoic
852	6.5	0	4.5	1.44523	0.0740352	6.5	PA01	benzoic
862	6.5	5	4.5	1.35864	0.0757011	6.5	PA01	benzoic
872	6.5	10	4.5	1.29828	0.0752989	6.5	PA01	benzoic
882	6.5	20	4.5	1.17309	0.0757174	6.5	PA01	benzoic
892	6	0	4.5	1.30672	0.07472	6	PA01	benzoic
902	6	5	4.5	1.2398	0.075183	6	PA01	benzoic
912	6	10	4.5	1.23302	0.0762736	6	PA01	benzoic
922	6	20	4.5	1.20284	0.073279	6	PA01	benzoic
932	5.5	0	4.5	1.24707	0.0723549	5.5	PA01	benzoic
942	5.5	5	4.5	1.32414	0.0744685	5.5	PA01	benzoic
952	5.5	10	4.5	1.32187	0.0742112	5.5	PA01	benzoic
962	5.5	20	4.5	0.7603	0.0744415	5.5	PA01	benzoic
972	5	0	4.5	0.947571	0.0751476	5	PA01	benzoic
982	5	5	4.5	0.645654	0.0764907	5	PA01	benzoic
992	5	10	4.5	0.0805297	0.0798912	5	PA01	benzoic
1002	5	20	4.5	-0.0634749	0.0773187	5	PA01	benzoic
1012	7	0	5.25	1.81518	0.0686745	7	PA01	benzoic
1022	7	5	5.25	1.58181	0.0630062	7	PA01	benzoic
1032	7	10	5.25	1.64756	0.0635764	7	PA01	benzoic
1042	7	20	5.25	1.7099	0.0644338	7	PA01	benzoic
1052	6.5	0	5.25	1.99954	0.0705944	6.5	PA01	benzoic
1062	6.5	5	5.25	1.87497	0.0716983	6.5	PA01	benzoic
1072	6.5	10	5.25	1.78627	0.0711017	6.5	PA01	benzoic
1082	6.5	20	5.25	1.64986	0.0724218	6.5	PA01	benzoic
1092	6	0	5.25	1.86128	0.07071	6	PA01	benzoic
1102	6	5	5.25	1.75527	0.0726525	6	PA01	benzoic
1112	6	10	5.25	1.76246	0.0729816	6	PA01	benzoic
1122	6	20	5.25	1.69661	0.0708287	6	PA01	benzoic
1132	5.5	0	5.25	1.76988	0.0680717	5.5	PA01	benzoic
1142	5.5	5	5.25	1.82487	0.0710027	5.5	PA01	benzoic
1152	5.5	10	5.25	1.82785	0.0707571	5.5	PA01	benzoic
1162	5.5	20	5.25	1.17908	0.0704596	5.5	PA01	benzoic
1172	5	0	5.25	1.26475	0.0701255	5	PA01	benzoic
1182	5	5	5.25	0.960971	0.0727715	5	PA01	benzoic
1192	5	10	5.25	0.235123	0.0757339	5	PA01	benzoic
1202	5	20	5.25	-0.0759935	0.073996	5	PA01	benzoic
1212	7	0	6	2.21381	0.0652516	7	PA01	benzoic
1222	7	5	6	1.96555	0.0610397	7	PA01	benzoic
1232	7	10	6	2.02888	0.0611383	7	PA01	benzoic
1242	7	20	6	2.08013	0.0620049	7	PA01	benzoic
1252	6.5	0	6	2.50064	0.0683127	6.5	PA01	benzoic
1262	6.5	5	6	2.33605	0.0695303	6.5	PA01	benzoic
1272	6.5	10	6	2.22217	0.0684242	6.5	PA01	benzoic
1282	6.5	20	6	2.07444	0.0705892	6.5	PA01	benzoic
1292	6	0	6	2.39037	0.0682635	6	PA01	benzoic
1302	6	5	6	2.24193	0.0716037	6	PA01	benzoic
1312	6	10	6	2.26867	0.0714049	6	PA01	benzoic
1322	6	20	6	2.17084	0.06998	6	PA01	benzoic
1332	5.5	0	6	2.26561	0.0653098	5.5	PA01	benzoic
1342	5.5	5	6	2.29241	0.0693609	5.5	PA01	benzoic
1352	5.5	10	6	2.30862	0.0690429	5.5	PA01	benzoic
1362	5.5	20	6	1.58795	0.068983	5.5	PA01	benzoic
1372	5	0	6	1.59145	0.0671179	5	PA01	benzoic
1382	5	5	6	1.28249	0.0708522	5	PA01	benzoic
1392	5	10	6	0.413083	0.0744735	5	PA01	benzoic
1402	5	20	6	-0.0841343	0.0720615	5	PA01	benzoic
1412	7	0	6.75	2.55501	0.0620151	7	PA01	benzoic
1422	7	5	6.75	2.29206	0.0591809	7	PA01	benzoic
1432	7	10	6.75	2.35295	0.0591725	7	PA01	benzoic
1442	7	20	6.75	2.39296	0.0599718	7	PA01	benzoic
1452	6.5	0	6.75	2.93125	0.0673788	6.5	PA01	benzoic
1462	6.5	5	6.75	2.72513	0.0688789	6.5	PA01	benzoic
1472	6.5	10	6.75	2.58941	0.0672136	6.5	PA01	benzoic
1482	6.5	20	6.75	2.43021	0.0699058	6.5	PA01	benzoic
1492	6	0	6.75	2.87635	0.0667316	6	PA01	benzoic
1502	6	5	6.75	2.68285	0.0707354	6	PA01	benzoic
1512	6	10	6.75	2.73398	0.070346	6	PA01	benzoic
1522	6	20	6.75	2.60864	0.0695623	6	PA01	benzoic
1532	5.5	0	6.75	2.72155	0.0640804	5.5	PA01	benzoic
1542	5.5	5	6.75	2.71463	0.0687803	5.5	PA01	benzoic
1552	5.5	10	6.75	2.75215	0.0683703	5.5	PA01	benzoic
1562	5.5	20	6.75	1.97569	0.0690458	5.5	PA01	benzoic
1572	5	0	6.75	1.9261	0.0659508	5	PA01	benzoic
1582	5	5	6.75	1.60802	0.0702815	5	PA01	benzoic
1592	5	10	6.75	0.614158	0.0746796	5	PA01	benzoic
1602	5	20	6.75	-0.0856339	0.0709421	5	PA01	benzoic
1612	7	0	7.5	2.83586	0.0587776	7	PA01	benzoic
1622	7	5	7.5	2.55843	0.0570866	7	PA01	benzoic
1632	7	10	7.5	2.61689	0.0572728	7	PA01	benzoic
1642	7	20	7.5	2.64547	0.0579501	7	PA01	benzoic
1652	6.5	0	7.5	3.28105	0.0673351	6.5	PA01	benzoic
1662	6.5	5	7.5	3.03258	0.0690965	6.5	PA01	benzoic
1672	6.5	10	7.5	2.87837	0.0670767	6.5	PA01	benzoic
1682	6.5	20	7.5	2.70753	0.0698904	6.5	PA01	benzoic
1692	6	0	7.5	3.30368	0.0657094	6	PA01	benzoic
1702	6	5	7.5	3.06327	0.0697171	6	PA01	benzoic
1712	6	10	7.5	3.14274	0.0692799	6	PA01	benzoic
1722	6	20	7.5	2.99499	0.0691145	6	PA01	benzoic
1732	5.5	0	7.5	3.1287	0.064026	5.5	PA01	benzoic
1742	5.5	5	7.5	3.08333	0.0686382	5.5	PA01	benzoic
1752	5.5	10	7.5	3.15007	0.0682183	5.5	PA01	benzoic
1762	5.5	20	7.5	2.33422	0.069679	5.5	PA01	benzoic
1772	5	0	7.5	2.2661	0.0657065	5	PA01	benzoic
1782	5	5	7.5	1.93451	0.0702601	5	PA01	benzoic
1792	5	10	7.5	0.83655	0.0748611	5	PA01	benzoic
1802	5	20	7.5	-0.0791921	0.0700695	5	PA01	benzoic
1812	7	0	8.25	3.05876	0.0555752	7	PA01	benzoic
1822	7	5	8.25	2.76706	0.0547434	7	PA01	benzoic
1832	7	10	8.25	2.8231	0.055294	7	PA01	benzoic
1842	7	20	8.25	2.84009	0.0558219	7	PA01	benzoic
1852	6.5	0	8.25	3.54781	0.0672633	6.5	PA01	benzoic
1862	6.5	5	8.25	3.25685	0.0691976	6.5	PA01	benzoic
1872	6.5	10	8.25	3.08747	0.0671586	6.5	PA01	benzoic
1882	6.5	20	8.25	2.90474	0.0697675	6.5	PA01	benzoic
1892	6	0	8.25	3.66024	0.0654112	6	PA01	benzoic
1902	6	5	8.25	3.37202	0.0691228	6	PA01	benzoic
1912	6	10	8.25	3.48263	0.068511	6	PA01	benzoic
1922	6	20	8.25	3.31807	0.068929	6	PA01	benzoic
1932	5.5	0	8.25	3.48182	0.0645871	5.5	PA01	benzoic
1942	5.5	5	8.25	3.39432	0.0684772	5.5	PA01	benzoic
1952	5.5	10	8.25	3.49768	0.0681729	5.5	PA01	benzoic
1962	5.5	20	8.25	2.65867	0.0701052	5.5	PA01	benzoic
1972	5	0	8.25	2.60765	0.0656047	5	PA01	benzoic
1982	5	5	8.25	2.25792	0.0701533	5	PA01	benzoic
1992	5	10	8.25	1.07675	0.0741998	5	PA01	benzoic
2002	5	20	8.25	-0.0647277	0.0691657	5	PA01	benzoic
2012	7	0	9	3.23064	0.0528549	7	PA01	benzoic
2022	7	5	9	2.92491	0.0526067	7	PA01	benzoic
2032	7	10	9	2.97852	0.0535405	7	PA01	benzoic
2042	7	20	9	2.98377	0.0539189	7	PA01	benzoic
2052	6.5	0	9	3.73746	0.0665945	6.5	PA01	benzoic
2062	6.5	5	9	3.40461	0.068559	6.5	PA01	benzoic
2072	6.5	10	9	3.22316	0.066823	6.5	PA01	benzoic
2082	6.5	20	9	3.02832	0.0690652	6.5	PA01	benzoic
2092	6	0	9	3.93882	0.0659743	6	PA01	benzoic
2102	6	5	9	3.60284	0.0694222	6	PA01	benzoic
2113	6	10	9	3.74613	0.0683863	6	PA01	benzoic
2122	6	20	9	3.57067	0.0692458	6	PA01	benzoic
2132	5.5	0	9	3.77917	0.0652587	5.5	PA01	benzoic
2142	5.5	5	9	3.64702	0.0681045	5.5	PA01	benzoic
2152	5.5	10	9	3.79369	0.0679719	5.5	PA01	benzoic
2162	5.5	20	9	2.94702	0.0699251	5.5	PA01	benzoic
2172	5	0	9	2.94596	0.0654477	5	PA01	benzoic
2182	5	5	9	2.57344	0.0697928	5	PA01	benzoic
2192	5	10	9	1.32976	0.0727393	5	PA01	benzoic
2202	5	20	9	-0.0432726	0.0683731	5	PA01	benzoic
2213	7	0	9.75	3.3618	0.0511928	7	PA01	benzoic
2222	7	5	9.75	3.04228	0.0512715	7	PA01	benzoic
2232	7	10	9.75	3.09346	0.0524774	7	PA01	benzoic
2242	7	20	9.75	3.08681	0.0527305	7	PA01	benzoic
2252	6.5	0	9.75	3.86313	0.0655969	6.5	PA01	benzoic
2262	6.5	5	9.75	3.48973	0.0674216	6.5	PA01	benzoic
2272	6.5	10	9.75	3.29906	0.0661726	6.5	PA01	benzoic
2282	6.5	20	9.75	3.09188	0.0680803	6.5	PA01	benzoic
2292	6	0	9.75	4.13836	0.0666364	6	PA01	benzoic
2302	6	5	9.75	3.75572	0.070009	6	PA01	benzoic
2313	6	10	9.75	3.93181	0.0684056	6	PA01	benzoic
2322	6	20	9.75	3.75148	0.0694519	6	PA01	benzoic
2332	5.5	0	9.75	4.02193	0.0657158	5.5	PA01	benzoic
2342	5.5	5	9.75	3.84396	0.0675773	5.5	PA01	benzoic
2352	5.5	10	9.75	4.03957	0.0675346	5.5	PA01	benzoic
2362	5.5	20	9.75	3.19959	0.0691369	5.5	PA01	benzoic
2372	5	0	9.75	3.27571	0.0653535	5	PA01	benzoic
2382	5	5	9.75	2.87603	0.0692784	5	PA01	benzoic
2392	5	10	9.75	1.58962	0.071004	5	PA01	benzoic
2402	5	20	9.75	-0.0165613	0.0679544	5	PA01	benzoic
2413	7	0	10.5	3.46446	0.0507676	7	PA01	benzoic
2422	7	5	10.5	3.13142	0.0509344	7	PA01	benzoic
2432	7	10	10.5	3.18017	0.0522391	7	PA01	benzoic
2442	7	20	10.5	3.16147	0.0524065	7	PA01	benzoic
2452	6.5	0	10.5	3.94313	0.0650359	6.5	PA01	benzoic
2462	6.5	5	10.5	3.53126	0.0666218	6.5	PA01	benzoic
2472	6.5	10	10.5	3.33383	0.0658108	6.5	PA01	benzoic
2482	6.5	20	10.5	3.11412	0.0676029	6.5	PA01	benzoic
2492	6	0	10.5	4.26465	0.0662522	6	PA01	benzoic
2502	6	5	10.5	3.83743	0.0697243	6	PA01	benzoic
2513	6	10	10.5	4.04503	0.0676267	6	PA01	benzoic
2522	6	20	10.5	3.86576	0.06857	6	PA01	benzoic
2532	5.5	0	10.5	4.2136	0.0658277	5.5	PA01	benzoic
2542	5.5	5	10.5	3.98999	0.0670901	5.5	PA01	benzoic
2552	5.5	10	10.5	4.23895	0.066951	5.5	PA01	benzoic
2562	5.5	20	10.5	3.41842	0.0680439	5.5	PA01	benzoic
2572	5	0	10.5	3.59177	0.065353	5	PA01	benzoic
2582	5	5	10.5	3.16107	0.0686852	5	PA01	benzoic
2592	5	10	10.5	1.85016	0.0695025	5	PA01	benzoic
2602	5	20	10.5	0.0135538	0.067939	5	PA01	benzoic
2613	7	0	11.25	3.55128	0.0511566	7	PA01	benzoic
2622	7	5	11.25	3.20498	0.0511991	7	PA01	benzoic
2632	7	10	11.25	3.25129	0.0524565	7	PA01	benzoic
2642	7	20	11.25	3.2204	0.0525745	7	PA01	benzoic
2652	6.5	0	11.25	3.99815	0.0652498	6.5	PA01	benzoic
2662	6.5	5	11.25	3.55057	0.0666861	6.5	PA01	benzoic
2672	6.5	10	11.25	3.34843	0.0660406	6.5	PA01	benzoic
2682	6.5	20	11.25	3.11607	0.0680308	6.5	PA01	benzoic
2692	6	0	11.25	4.32998	0.0646288	6	PA01	benzoic
2702	6	5	11.25	3.86126	0.0682969	6	PA01	benzoic
2713	6	10	11.25	4.09764	0.0659499	6	PA01	benzoic
2722	6	20	11.25	3.92505	0.0665446	6	PA01	benzoic
2732	5.5	0	11.25	4.35936	0.0655794	5.5	PA01	benzoic
2742	5.5	5	11.25	4.09172	0.0667947	5.5	PA01	benzoic
2752	5.5	10	11.25	4.39693	0.06638	5.5	PA01	benzoic
2762	5.5	20	11.25	3.60669	0.0670486	5.5	PA01	benzoic
2772	5	0	11.25	3.88983	0.065301	5	PA01	benzoic
2782	5	5	11.25	3.42504	0.0679967	5	PA01	benzoic
2792	5	10	11.25	2.10569	0.0684728	5	PA01	benzoic
2802	5	20	11.25	0.0456987	0.0680822	5	PA01	benzoic
2813	7	0	12	3.63385	0.0516901	7	PA01	benzoic
2822	7	5	12	3.27457	0.0514249	7	PA01	benzoic
2832	7	10	12	3.31844	0.0525632	7	PA01	benzoic
2842	7	20	12	3.27522	0.0526486	7	PA01	benzoic
2852	6.5	0	12	4.04814	0.0656525	6.5	PA01	benzoic
2862	6.5	5	12	3.56825	0.0672259	6.5	PA01	benzoic
2872	6.5	10	12	3.36297	0.0664206	6.5	PA01	benzoic
2882	6.5	20	12	3.11794	0.068833	6.5	PA01	benzoic
2892	6	0	12	4.35177	0.0629588	6	PA01	benzoic
2902	6	5	12	3.84553	0.0668536	6	PA01	benzoic
2913	6	10	12	4.10657	0.0645522	6	PA01	benzoic
2922	6	20	12	3.94578	0.0646743	6	PA01	benzoic
2932	5.5	0	12	4.46554	0.0649743	5.5	PA01	benzoic
2942	5.5	5	12	4.15683	0.0666673	5.5	PA01	benzoic
2952	5.5	10	12	4.51961	0.0659059	5.5	PA01	benzoic
2962	5.5	20	12	3.76828	0.0664188	5.5	PA01	benzoic
2972	5	0	12	4.16692	0.0650569	5	PA01	benzoic
2982	5	5	12	3.66595	0.0672221	5	PA01	benzoic
2992	5	10	12	2.35168	0.0679371	5	PA01	benzoic
3002	5	20	12	0.0794267	0.0681006	5	PA01	benzoic
3013	7	0	12.75	3.72156	0.0519424	7	PA01	benzoic
3022	7	5	12.75	3.34959	0.0512136	7	PA01	benzoic
3032	7	10	12.75	3.39101	0.0522243	7	PA01	benzoic
3042	7	20	12.75	3.33534	0.0522708	7	PA01	benzoic
3052	6.5	0	12.75	4.1094	0.0653459	6.5	PA01	benzoic
3062	6.5	5	12.75	3.60112	0.0674157	6.5	PA01	benzoic
3072	6.5	10	12.75	3.39379	0.0662855	6.5	PA01	benzoic
3082	6.5	20	12.75	3.13618	0.0690913	6.5	PA01	benzoic
3092	6	0	12.75	4.3501	0.0625774	6	PA01	benzoic
3102	6	5	12.75	3.81108	0.0667076	6	PA01	benzoic
3113	6	10	12.75	4.09148	0.0646311	6	PA01	benzoic
3122	6	20	12.75	3.9469	0.0643564	6	PA01	benzoic
3132	5.5	0	12.75	4.53916	0.0640553	5.5	PA01	benzoic
3142	5.5	5	12.75	4.1936	0.0665786	5.5	PA01	benzoic
3152	5.5	10	12.75	4.61354	0.0655216	5.5	PA01	benzoic
3162	5.5	20	12.75	3.90741	0.0662219	5.5	PA01	benzoic
3172	5	0	12.75	4.42163	0.0646474	5	PA01	benzoic
3182	5	5	12.75	3.88363	0.0664831	5	PA01	benzoic
3192	5	10	12.75	2.585	0.067855	5	PA01	benzoic
3202	5	20	12.75	0.115407	0.0678878	5	PA01	benzoic
3213	7	0	13.5	3.82077	0.0519469	7	PA01	benzoic
3222	7	5	13.5	3.43641	0.0506383	7	PA01	benzoic
3232	7	10	13.5	3.47538	0.0515372	7	PA01	benzoic
3242	7	20	13.5	3.40713	0.0515276	7	PA01	benzoic
3252	6.5	0	13.5	4.1924	0.0641323	6.5	PA01	benzoic
3262	6.5	5	13.5	3.66011	0.066967	6.5	PA01	benzoic
3272	6.5	10	13.5	3.45135	0.0656152	6.5	PA01	benzoic
3282	6.5	20	13.5	3.18142	0.0684727	6.5	PA01	benzoic
3292	6	0	13.5	4.34471	0.0633428	6	PA01	benzoic
3302	6	5	13.5	3.77831	0.0677397	6	PA01	benzoic
3313	6	10	13.5	4.07169	0.0658596	6	PA01	benzoic
3322	6	20	13.5	3.94688	0.0654366	6	PA01	benzoic
3332	5.5	0	13.5	4.58748	0.0630345	5.5	PA01	benzoic
3342	5.5	5	13.5	4.21041	0.0665082	5.5	PA01	benzoic
3352	5.5	10	13.5	4.68539	0.0652656	5.5	PA01	benzoic
3362	5.5	20	13.5	4.02825	0.0664576	5.5	PA01	benzoic
3372	5	0	13.5	4.65402	0.0642633	5	PA01	benzoic
3382	5	5	13.5	4.07949	0.0659763	5	PA01	benzoic
3392	5	10	13.5	2.80396	0.068192	5	PA01	benzoic
3402	5	20	13.5	0.15531	0.067555	5	PA01	benzoic
3413	7	0	14.25	3.93453	0.0520766	7	PA01	benzoic
3422	7	5	14.25	3.53809	0.0501474	7	PA01	benzoic
3432	7	10	14.25	3.57459	0.0509356	7	PA01	benzoic
3442	7	20	14.25	3.49366	0.0508639	7	PA01	benzoic
3452	6.5	0	14.25	4.30091	0.0628112	6.5	PA01	benzoic
3462	6.5	5	14.25	3.74931	0.0664363	6.5	PA01	benzoic
3472	6.5	10	14.25	3.53927	0.0651965	6.5	PA01	benzoic
3482	6.5	20	14.25	3.25744	0.0675388	6.5	PA01	benzoic
3492	6	0	14.25	4.35204	0.0639558	6	PA01	benzoic
3502	6	5	14.25	3.76412	0.0686496	6	PA01	benzoic
3513	6	10	14.25	4.06332	0.0668349	6	PA01	benzoic
3522	6	20	14.25	3.96083	0.0665397	6	PA01	benzoic
3532	5.5	0	14.25	4.61758	0.0623116	5.5	PA01	benzoic
3542	5.5	5	14.25	4.21525	0.0666235	5.5	PA01	benzoic
3552	5.5	10	14.25	4.74141	0.0652937	5.5	PA01	benzoic
3562	5.5	20	14.25	4.13464	0.0671466	5.5	PA01	benzoic
3572	5	0	14.25	4.8653	0.0641336	5	PA01	benzoic
3582	5	5	14.25	4.25615	0.0658756	5	PA01	benzoic
3592	5	10	14.25	3.00805	0.0688849	5	PA01	benzoic
3602	5	20	14.25	0.201429	0.0673243	5	PA01	benzoic
3613	7	0	15	4.0627	0.0527134	7	PA01	benzoic
3622	7	5	15	3.65449	0.0502298	7	PA01	benzoic
3632	7	10	15	3.6885	0.0508743	7	PA01	benzoic
3642	7	20	15	3.59478	0.0507701	7	PA01	benzoic
3652	6.5	0	15	4.43235	0.0624084	6.5	PA01	benzoic
3662	6.5	5	15	3.86633	0.0665391	6.5	PA01	benzoic
3672	6.5	10	15	3.65477	0.0657826	6.5	PA01	benzoic
3682	6.5	20	15	3.36163	0.0670919	6.5	PA01	benzoic
3692	6	0	15	4.38297	0.063736	6	PA01	benzoic
3702	6	5	15	3.77969	0.0686642	6	PA01	benzoic
3713	6	10	15	4.07699	0.0668651	6	PA01	benzoic
3722	6	20	15	3.99829	0.0668721	6	PA01	benzoic
3732	5.5	0	15	4.63586	0.0622313	5.5	PA01	benzoic
3742	5.5	5	15	4.21522	0.0670782	5.5	PA01	benzoic
3752	5.5	10	15	4.78711	0.0657239	5.5	PA01	benzoic
3762	5.5	20	15	4.22973	0.0682092	5.5	PA01	benzoic
3772	5	0	15	5.05722	0.0643773	5	PA01	benzoic
3782	5	5	15	4.41685	0.0662525	5	PA01	benzoic
3792	5	10	15	3.19744	0.0697853	5	PA01	benzoic
3802	5	20	15	0.256155	0.0673741	5	PA01	benzoic
3813	7	0	15.75	4.20251	0.0539227	7	PA01	benzoic
3822	7	5	15.75	3.78285	0.0510454	7	PA01	benzoic
3832	7	10	15.75	3.81438	0.051486	7	PA01	benzoic
3842	7	20	15.75	3.70777	0.0514248	7	PA01	benzoic
3852	6.5	0	15.75	4.57934	0.0631016	6.5	PA01	benzoic
3862	6.5	5	15.75	4.0039	0.067266	6.5	PA01	benzoic
3872	6.5	10	15.75	3.79018	0.0671723	6.5	PA01	benzoic
3882	6.5	20	15.75	3.48656	0.0672905	6.5	PA01	benzoic
3892	6	0	15.75	4.44186	0.0633521	6	PA01	benzoic
3902	6	5	15.75	3.82946	0.0683094	6	PA01	benzoic
3913	6	10	15.75	4.11691	0.0666454	6	PA01	benzoic
3922	6	20	15.75	4.06232	0.0669477	6	PA01	benzoic
3932	5.5	0	15.75	4.64773	0.0627872	5.5	PA01	benzoic
3942	5.5	5	15.75	4.21615	0.0677587	5.5	PA01	benzoic
3952	5.5	10	15.75	4.82686	0.0664304	5.5	PA01	benzoic
3962	5.5	20	15.75	4.31573	0.0693225	5.5	PA01	benzoic
3972	5	0	15.75	5.23159	0.0649115	5	PA01	benzoic
3982	5	5	15.75	4.56481	0.0670337	5	PA01	benzoic
3992	5	10	15.75	3.37255	0.0706432	5	PA01	benzoic
4002	5	20	15.75	0.32145	0.067714	5	PA01	benzoic
4013	7	0	16.5	4.34949	0.0554063	7	PA01	benzoic
4022	7	5	16.5	3.91871	0.052323	7	PA01	benzoic
4032	7	10	16.5	3.94773	0.0525033	7	PA01	benzoic
4042	7	20	16.5	3.82815	0.0525926	7	PA01	benzoic
4052	6.5	0	16.5	4.73203	0.0641414	6.5	PA01	benzoic
4062	6.5	5	16.5	4.15208	0.0679074	6.5	PA01	benzoic
4072	6.5	10	16.5	3.93532	0.0684059	6.5	PA01	benzoic
4082	6.5	20	16.5	3.6222	0.0675968	6.5	PA01	benzoic
4092	6	0	16.5	4.52685	0.0637708	6	PA01	benzoic
4102	6	5	16.5	3.9115	0.0685062	6	PA01	benzoic
4113	6	10	16.5	4.18119	0.0671941	6	PA01	benzoic
4122	6	20	16.5	4.1499	0.0675892	6	PA01	benzoic
4132	5.5	0	16.5	4.65729	0.0636326	5.5	PA01	benzoic
4142	5.5	5	16.5	4.2223	0.068311	5.5	PA01	benzoic
4152	5.5	10	16.5	4.86371	0.0670751	5.5	PA01	benzoic
4162	5.5	20	16.5	4.39379	0.0700248	5.5	PA01	benzoic
4172	5	0	16.5	5.38987	0.0654652	5	PA01	benzoic
4182	5	5	16.5	4.70278	0.0679941	5	PA01	benzoic
4192	5	10	16.5	3.53365	0.0711688	5	PA01	benzoic
4202	5	20	16.5	0.39847	0.0681609	5	PA01	benzoic
4213	7	0	17.25	4.49843	0.0567756	7	PA01	benzoic
4222	7	5	17.25	4.05686	0.0536316	7	PA01	benzoic
4232	7	10	17.25	4.08335	0.0535304	7	PA01	benzoic
4242	7	20	17.25	3.95073	0.0538847	7	PA01	benzoic
4252	6.5	0	17.25	4.88054	0.0647915	6.5	PA01	benzoic
4262	6.5	5	17.25	4.30084	0.067893	6.5	PA01	benzoic
4272	6.5	10	17.25	4.07993	0.0687894	6.5	PA01	benzoic
4282	6.5	20	17.25	3.7585	0.0675528	6.5	PA01	benzoic
4292	6	0	17.25	4.63152	0.0648868	6	PA01	benzoic
4302	6	5	17.25	4.01906	0.0692929	6	PA01	benzoic
4313	6	10	17.25	4.26343	0.068473	6	PA01	benzoic
4322	6	20	17.25	4.25354	0.0686767	6	PA01	benzoic
4332	5.5	0	17.25	4.66742	0.0643959	5.5	PA01	benzoic
4342	5.5	5	17.25	4.23644	0.0684369	5.5	PA01	benzoic
4352	5.5	10	17.25	4.89942	0.0673661	5.5	PA01	benzoic
4362	5.5	20	17.25	4.4641	0.070011	5.5	PA01	benzoic
4372	5	0	17.25	5.53292	0.0657203	5	PA01	benzoic
4382	5	5	17.25	4.83276	0.0688117	5	PA01	benzoic
4392	5	10	17.25	3.68073	0.0711599	5	PA01	benzoic
4402	5	20	17.25	0.487414	0.0684428	5	PA01	benzoic
4413	7	0	18	4.64438	0.05789	7	PA01	benzoic
4422	7	5	18	4.19235	0.054754	7	PA01	benzoic
4432	7	10	18	4.21629	0.0544079	7	PA01	benzoic
4442	7	20	18	4.07056	0.0551241	7	PA01	benzoic
4452	6.5	0	18	5.01706	0.0650299	6.5	PA01	benzoic
4462	6.5	5	18	4.44208	0.0673757	6.5	PA01	benzoic
4472	6.5	10	18	4.2158	0.0685166	6.5	PA01	benzoic
4482	6.5	20	18	3.88738	0.0673437	6.5	PA01	benzoic
4492	6	0	18	4.74705	0.0657034	6	PA01	benzoic
4502	6	5	18	4.1429	0.0698544	6	PA01	benzoic
4513	6	10	18	4.355	0.0694901	6	PA01	benzoic
4522	6	20	18	4.3636	0.0693266	6	PA01	benzoic
4532	5.5	0	18	4.67992	0.0649533	5.5	PA01	benzoic
4542	5.5	5	18	4.26001	0.0681511	5.5	PA01	benzoic
4552	5.5	10	18	4.93475	0.06727	5.5	PA01	benzoic
4562	5.5	20	18	4.52617	0.069334	5.5	PA01	benzoic
4572	5	0	18	5.66115	0.0655388	5	PA01	benzoic
4582	5	5	18	4.95603	0.0692138	5	PA01	benzoic
4592	5	10	18	3.81355	0.0706656	5	PA01	benzoic
4602	5	20	18	0.587635	0.0683936	5	PA01	benzoic
4613	7	0	18.75	4.78342	0.0589793	7	PA01	benzoic
4622	7	5	18.75	4.32127	0.0558401	7	PA01	benzoic
4632	7	10	18.75	4.34264	0.0553539	7	PA01	benzoic
4642	7	20	18.75	4.18373	0.0564911	7	PA01	benzoic
4652	6.5	0	18.75	5.13715	0.0653879	6.5	PA01	benzoic
4662	6.5	5	18.75	4.57097	0.0670253	6.5	PA01	benzoic
4672	6.5	10	18.75	4.33809	0.0683949	6.5	PA01	benzoic
4682	6.5	20	18.75	4.00411	0.0675621	6.5	PA01	benzoic
4692	6	0	18.75	4.86469	0.0657077	6	PA01	benzoic
4702	6	5	18.75	4.27367	0.0696713	6	PA01	benzoic
4713	6	10	18.75	4.44741	0.0695856	6	PA01	benzoic
4722	6	20	18.75	4.47068	0.0691272	6	PA01	benzoic
4732	5.5	0	18.75	4.69602	0.0654662	5.5	PA01	benzoic
4742	5.5	5	18.75	4.29361	0.0678017	5.5	PA01	benzoic
4752	5.5	10	18.75	4.96993	0.0670259	5.5	PA01	benzoic
4762	5.5	20	18.75	4.57936	0.0683741	5.5	PA01	benzoic
4772	5	0	18.75	5.7747	0.0651746	5	PA01	benzoic
4782	5	5	18.75	5.07334	0.0691696	5	PA01	benzoic
4792	5	10	18.75	3.93191	0.0700905	5	PA01	benzoic
4802	5	20	18.75	0.697936	0.0681418	5	PA01	benzoic
4813	7	0	19.5	4.91315	0.0604658	7	PA01	benzoic
4822	7	5	19.5	4.44122	0.057249	7	PA01	benzoic
4832	7	10	19.5	4.46001	0.0567805	7	PA01	benzoic
4842	7	20	19.5	4.28787	0.0583515	7	PA01	benzoic
4852	6.5	0	19.5	5.24013	0.066338	6.5	PA01	benzoic
4862	6.5	5	19.5	4.68634	0.0673879	6.5	PA01	benzoic
4872	6.5	10	19.5	4.44566	0.0690795	6.5	PA01	benzoic
4882	6.5	20	19.5	4.10767	0.0685458	6.5	PA01	benzoic
4892	6	0	19.5	4.97764	0.0656244	6	PA01	benzoic
4902	6	5	19.5	4.40382	0.0692191	6	PA01	benzoic
4913	6	10	19.5	4.53418	0.0691823	6	PA01	benzoic
4922	6	20	19.5	4.56755	0.0687919	6	PA01	benzoic
4932	5.5	0	19.5	4.71673	0.0662856	5.5	PA01	benzoic
4942	5.5	5	19.5	4.33743	0.0679064	5.5	PA01	benzoic
4952	5.5	10	19.5	5.00511	0.0670443	5.5	PA01	benzoic
4962	5.5	20	19.5	4.62335	0.0676658	5.5	PA01	benzoic
4972	5	0	19.5	5.87377	0.0652875	5	PA01	benzoic
4982	5	5	19.5	5.18521	0.069006	5	PA01	benzoic
4992	5	10	19.5	4.03591	0.0701048	5	PA01	benzoic
5002	5	20	19.5	0.816945	0.0681478	5	PA01	benzoic
5013	7	0	20.25	5.03281	0.0626173	7	PA01	benzoic
5022	7	5	20.25	4.55143	0.0592255	7	PA01	benzoic
5032	7	10	20.25	4.56762	0.0589317	7	PA01	benzoic
5042	7	20	20.25	4.38222	0.0609238	7	PA01	benzoic
5052	6.5	0	20.25	5.32851	0.0679612	6.5	PA01	benzoic
5062	6.5	5	20.25	4.79018	0.0685426	6.5	PA01	benzoic
5072	6.5	10	20.25	4.54064	0.0706154	6.5	PA01	benzoic
5082	6.5	20	20.25	4.20017	0.0700994	6.5	PA01	benzoic
5092	6	0	20.25	5.08207	0.0667783	6	PA01	benzoic
5102	6	5	20.25	4.52873	0.069527	6	PA01	benzoic
5113	6	10	20.25	4.61188	0.0693411	6	PA01	benzoic
5122	6	20	20.25	4.65023	0.069553	6	PA01	benzoic
5132	5.5	0	20.25	4.7433	0.0678422	5.5	PA01	benzoic
5142	5.5	5	20.25	4.39174	0.068946	5.5	PA01	benzoic
5152	5.5	10	20.25	5.0408	0.0678083	5.5	PA01	benzoic
5162	5.5	20	20.25	4.65853	0.0677481	5.5	PA01	benzoic
5172	5	0	20.25	5.95893	0.0666168	5	PA01	benzoic
5182	5	5	20.25	5.29218	0.0693263	5	PA01	benzoic
5192	5	10	20.25	4.12623	0.0713105	5	PA01	benzoic
5202	5	20	20.25	0.943443	0.0690071	5	PA01	benzoic
5213	7	0	21	5.14304	0.0653328	7	PA01	benzoic
5222	7	5	21	4.65257	0.0617119	7	PA01	benzoic
5232	7	10	21	4.66612	0.0616757	7	PA01	benzoic
5242	7	20	21	4.46742	0.0641028	7	PA01	benzoic
5252	6.5	0	21	5.4069	0.0701955	6.5	PA01	benzoic
5262	6.5	5	21	4.88649	0.0704514	6.5	PA01	benzoic
5272	6.5	10	21	4.62724	0.0727683	6.5	PA01	benzoic
5282	6.5	20	21	4.28582	0.0719625	6.5	PA01	benzoic
5292	6	0	21	5.1773	0.0697848	6	PA01	benzoic
5302	6	5	21	4.64684	0.071291	6	PA01	benzoic
5313	6	10	21	4.68028	0.0708477	6	PA01	benzoic
5322	6	20	21	4.71809	0.0720424	6	PA01	benzoic
5332	5.5	0	21	4.77733	0.0705186	5.5	PA01	benzoic
5342	5.5	5	21	4.45701	0.0712326	5.5	PA01	benzoic
5352	5.5	10	21	5.07802	0.0698128	5.5	PA01	benzoic
5362	5.5	20	21	4.68619	0.0691256	5.5	PA01	benzoic
5372	5	0	21	6.03118	0.0694867	5	PA01	benzoic
5382	5	5	21	5.39492	0.0708167	5	PA01	benzoic
5392	5	10	21	4.20419	0.0739573	5	PA01	benzoic
5402	5	20	21	1.07654	0.0711753	5	PA01	benzoic
5413	7	0	21.75	5.24543	0.0683307	7	PA01	benzoic
5422	7	5	21.75	4.7462	0.064562	7	PA01	benzoic
5432	7	10	21.75	4.7571	0.064735	7	PA01	benzoic
5442	7	20	21.75	4.54508	0.0676904	7	PA01	benzoic
5452	6.5	0	21.75	5.48058	0.0733599	6.5	PA01	benzoic
5462	6.5	5	21.75	4.97994	0.0737235	6.5	PA01	benzoic
5472	6.5	10	21.75	4.71034	0.0758788	6.5	PA01	benzoic
5482	6.5	20	21.75	4.36943	0.0746932	6.5	PA01	benzoic
5492	6	0	21.75	5.26507	0.0742158	6	PA01	benzoic
5502	6	5	21.75	4.759	0.0748912	6	PA01	benzoic
5513	6	10	21.75	4.74156	0.0741847	6	PA01	benzoic
5522	6	20	21.75	4.77314	0.0762309	6	PA01	benzoic
5532	5.5	0	21.75	4.82065	0.0745937	5.5	PA01	benzoic
5542	5.5	5	21.75	4.53388	0.0751057	5.5	PA01	benzoic
5552	5.5	10	21.75	5.11823	0.0736831	5.5	PA01	benzoic
5562	5.5	20	21.75	4.70835	0.0724872	5.5	PA01	benzoic
5572	5	0	21.75	6.09194	0.0737819	5	PA01	benzoic
5582	5	5	21.75	5.4942	0.074336	5	PA01	benzoic
5592	5	10	21.75	4.27164	0.0782903	5	PA01	benzoic
5602	5	20	21.75	1.21565	0.0751081	5	PA01	benzoic
5613	7	0	22.5	5.3419	0.0718498	7	PA01	benzoic
5622	7	5	22.5	4.83425	0.068278	7	PA01	benzoic
5632	7	10	22.5	4.84247	0.0684526	7	PA01	benzoic
5642	7	20	22.5	4.61712	0.0721107	7	PA01	benzoic
5652	6.5	0	22.5	5.55413	0.0787638	6.5	PA01	benzoic
5662	6.5	5	22.5	5.07448	0.0804734	6.5	PA01	benzoic
5672	6.5	10	22.5	4.7942	0.0818626	6.5	PA01	benzoic
5682	6.5	20	22.5	4.45509	0.0806497	6.5	PA01	benzoic
5692	6	0	22.5	5.34836	0.0800124	6	PA01	benzoic
5702	6	5	22.5	4.86734	0.0818193	6	PA01	benzoic
5713	6	10	22.5	4.79917	0.0809787	6	PA01	benzoic
5722	6	20	22.5	4.81883	0.0830557	6	PA01	benzoic
5732	5.5	0	22.5	4.87498	0.0807271	5.5	PA01	benzoic
5742	5.5	5	22.5	4.62286	0.081865	5.5	PA01	benzoic
5752	5.5	10	22.5	5.16297	0.0808875	5.5	PA01	benzoic
5762	5.5	20	22.5	4.72735	0.0794891	5.5	PA01	benzoic
5772	5	0	22.5	6.14277	0.0799373	5	PA01	benzoic
5782	5	5	22.5	5.59066	0.0817294	5	PA01	benzoic
5792	5	10	22.5	4.33064	0.085803	5	PA01	benzoic
5802	5	20	22.5	1.36031	0.0822556	5	PA01	benzoic
5813	7	0	23.25	5.43402	0.0779028	7	PA01	benzoic
5822	7	5	23.25	4.91828	0.0752594	7	PA01	benzoic
5832	7	10	23.25	4.92381	0.0750929	7	PA01	benzoic
5842	7	20	23.25	4.68512	0.0795852	7	PA01	benzoic
5852	6.5	0	23.25	5.63041	0.0895763	6.5	PA01	benzoic
5862	6.5	5	23.25	5.17234	0.0949684	6.5	PA01	benzoic
5872	6.5	10	23.25	4.88135	0.0950632	6.5	PA01	benzoic
5882	6.5	20	23.25	4.54519	0.0946808	6.5	PA01	benzoic
5892	6	0	23.25	5.43012	0.0896905	6	PA01	benzoic
5902	6	5	23.25	4.97394	0.0962679	6	PA01	benzoic
5913	6	10	23.25	4.85649	0.0956454	6	PA01	benzoic
5922	6	20	23.25	4.85871	0.0964636	6	PA01	benzoic
5932	5.5	0	23.25	4.94138	0.0913608	5.5	PA01	benzoic
5942	5.5	5	23.25	4.72378	0.0953602	5.5	PA01	benzoic
5952	5.5	10	23.25	5.21328	0.0950686	5.5	PA01	benzoic
5962	5.5	20	23.25	4.74531	0.0939712	5.5	PA01	benzoic
5972	5	0	23.25	6.18505	0.0907208	5	PA01	benzoic
5982	5	5	23.25	5.68451	0.0969624	5	PA01	benzoic
5992	5	10	23.25	4.38312	0.100676	5	PA01	benzoic
6002	5	20	23.25	1.50985	0.0964931	5	PA01	benzoic
6013	7	0	24	5.5225	0.0915021	7	PA01	benzoic
6022	7	5	24	4.99901	0.0907319	7	PA01	benzoic
6032	7	10	24	5.00182	0.0899133	7	PA01	benzoic
6042	7	20	24	4.7498	0.0950751	7	PA01	benzoic
6052	6.5	0	24	5.70999	0.111263	6.5	PA01	benzoic
6062	6.5	5	24	5.2735	0.122969	6.5	PA01	benzoic
6072	6.5	10	24	4.97207	0.121674	6.5	PA01	benzoic
6082	6.5	20	24	4.63978	0.123085	6.5	PA01	benzoic
6092	6	0	24	5.51212	0.109454	6	PA01	benzoic
6102	6	5	24	5.07982	0.12445	6	PA01	benzoic
6113	6	10	24	4.91568	0.124567	6	PA01	benzoic
6122	6	20	24	4.8953	0.123256	6	PA01	benzoic
6132	5.5	0	24	5.01974	0.11201	5.5	PA01	benzoic
6142	5.5	5	24	4.8354	0.122283	5.5	PA01	benzoic
6152	5.5	10	24	5.26925	0.122324	5.5	PA01	benzoic
6162	5.5	20	24	4.76352	0.121908	5.5	PA01	benzoic
6172	5	0	24	6.21959	0.11217	5	PA01	benzoic
6182	5	5	24	5.7752	0.125752	5	PA01	benzoic
6192	5	10	24	4.43041	0.129286	5	PA01	benzoic
6202	5	20	24	1.66308	0.123997	5	PA01	benzoic
21101	7	0	1.25	-0.262327	0.0575979	7	PA1054	benzoic
22101	7	5	1.25	-0.190974	0.0626577	7	PA1054	benzoic
23101	7	10	1.25	-0.243378	0.0795728	7	PA1054	benzoic
24101	7	20	1.25	-0.223669	0.0798373	7	PA1054	benzoic
25101	6.5	0	1.25	-0.333415	0.0728418	6.5	PA1054	benzoic
26101	6.5	5	1.25	-0.623248	0.0781689	6.5	PA1054	benzoic
27101	6.5	10	1.25	-0.219455	0.0805598	6.5	PA1054	benzoic
28101	6.5	20	1.25	-0.137528	0.0793753	6.5	PA1054	benzoic
29101	6	0	1.25	-0.280681	0.0764666	6	PA1054	benzoic
30101	6	5	1.25	-0.279374	0.0821332	6	PA1054	benzoic
31101	6	10	1.25	-0.324707	0.0785253	6	PA1054	benzoic
32101	6	20	1.25	-0.140855	0.0824086	6	PA1054	benzoic
33101	5.5	0	1.25	-0.0164835	0.0751195	5.5	PA1054	benzoic
34101	5.5	5	1.25	-0.157405	0.0790965	5.5	PA1054	benzoic
35101	5.5	10	1.25	-0.108669	0.0811852	5.5	PA1054	benzoic
36101	5.5	20	1.25	-0.16365	0.0814972	5.5	PA1054	benzoic
37101	5	0	1.25	-0.00457037	0.0730487	5	PA1054	benzoic
38101	5	5	1.25	-0.122236	0.0797756	5	PA1054	benzoic
39101	5	10	1.25	-0.0902992	0.0812321	5	PA1054	benzoic
40101	5	20	1.25	-0.0747154	0.0814617	5	PA1054	benzoic
41101	7	0	2	0.193308	0.0462458	7	PA1054	benzoic
42101	7	5	2	0.256737	0.0507479	7	PA1054	benzoic
43101	7	10	2	0.223603	0.0626038	7	PA1054	benzoic
44101	7	20	2	0.216528	0.0628194	7	PA1054	benzoic
45101	6.5	0	2	0.158252	0.0545531	6.5	PA1054	benzoic
46101	6.5	5	2	-0.065851	0.0566965	6.5	PA1054	benzoic
47101	6.5	10	2	0.345169	0.0566447	6.5	PA1054	benzoic
48101	6.5	20	2	0.305045	0.0560322	6.5	PA1054	benzoic
49101	6	0	2	0.0981495	0.0567777	6	PA1054	benzoic
50101	6	5	2	0.214522	0.0581143	6	PA1054	benzoic
51101	6	10	2	0.144499	0.0566316	6	PA1054	benzoic
52101	6	20	2	0.281779	0.0575888	6	PA1054	benzoic
53101	5.5	0	2	0.185347	0.0562815	5.5	PA1054	benzoic
54101	5.5	5	2	0.17031	0.056646	5.5	PA1054	benzoic
55101	5.5	10	2	0.235409	0.0569136	5.5	PA1054	benzoic
56101	5.5	20	2	0.0376136	0.05703	5.5	PA1054	benzoic
57101	5	0	2	0.282102	0.055823	5	PA1054	benzoic
58101	5	5	2	0.00212503	0.0571942	5	PA1054	benzoic
59101	5	10	2	0.0892847	0.0573492	5	PA1054	benzoic
60101	5	20	2	0.0649245	0.0575852	5	PA1054	benzoic
61101	7	0	2.75	0.757161	0.043232	7	PA1054	benzoic
62101	7	5	2.75	0.81238	0.0464625	7	PA1054	benzoic
63101	7	10	2.75	0.797919	0.0526495	7	PA1054	benzoic
6411	7	20	2.75	0.765824	0.0528549	7	PA1054	benzoic
6511	6.5	0	2.75	0.746157	0.0473483	6.5	PA1054	benzoic
6611	6.5	5	2.75	0.58326	0.0502244	6.5	PA1054	benzoic
6711	6.5	10	2.75	0.994664	0.0496136	6.5	PA1054	benzoic
6811	6.5	20	2.75	0.843641	0.04913	6.5	PA1054	benzoic
6911	6	0	2.75	0.574301	0.0486334	6	PA1054	benzoic
7011	6	5	2.75	0.802176	0.0495577	6	PA1054	benzoic
7111	6	10	2.75	0.70751	0.049946	6	PA1054	benzoic
7211	6	20	2.75	0.778574	0.0503087	6	PA1054	benzoic
7311	5.5	0	2.75	0.450419	0.0487637	5.5	PA1054	benzoic
7411	5.5	5	2.75	0.558902	0.0497665	5.5	PA1054	benzoic
7511	5.5	10	2.75	0.624009	0.0497354	5.5	PA1054	benzoic
7611	5.5	20	2.75	0.291411	0.0497217	5.5	PA1054	benzoic
7711	5	0	2.75	0.528997	0.0492738	5	PA1054	benzoic
7811	5	5	2.75	0.106708	0.0503186	5	PA1054	benzoic
7911	5	10	2.75	0.200364	0.0494569	5	PA1054	benzoic
8011	5	20	2.75	0.141834	0.0499999	5	PA1054	benzoic
8111	7	0	3.5	1.4329	0.0415431	7	PA1054	benzoic
8211	7	5	3.5	1.47964	0.0438756	7	PA1054	benzoic
8311	7	10	3.5	1.4832	0.045526	7	PA1054	benzoic
8411	7	20	3.5	1.42794	0.0457761	7	PA1054	benzoic
8511	6.5	0	3.5	1.43919	0.0441073	6.5	PA1054	benzoic
8611	6.5	5	3.5	1.32859	0.047686	6.5	PA1054	benzoic
8711	6.5	10	3.5	1.73711	0.047582	6.5	PA1054	benzoic
8811	6.5	20	3.5	1.49018	0.0468687	6.5	PA1054	benzoic
8911	6	0	3.5	1.15644	0.0446138	6	PA1054	benzoic
9011	6	5	3.5	1.48645	0.0463728	6	PA1054	benzoic
9111	6	10	3.5	1.36999	0.0477233	6	PA1054	benzoic
9211	6	20	3.5	1.35804	0.0486683	6	PA1054	benzoic
9311	5.5	0	3.5	0.815912	0.0451224	5.5	PA1054	benzoic
9411	5.5	5	3.5	1.03829	0.0466964	5.5	PA1054	benzoic
9511	5.5	10	3.5	1.08962	0.0474435	5.5	PA1054	benzoic
9611	5.5	20	3.5	0.632064	0.0475474	5.5	PA1054	benzoic
9711	5	0	3.5	0.758486	0.0457756	5	PA1054	benzoic
9811	5	5	3.5	0.219932	0.0481613	5	PA1054	benzoic
9911	5	10	3.5	0.265304	0.0468903	5	PA1054	benzoic
10011	5	20	3.5	0.177699	0.0471995	5	PA1054	benzoic
10111	7	0	4.25	2.19805	0.0400469	7	PA1054	benzoic
10211	7	5	4.25	2.23606	0.0420026	7	PA1054	benzoic
10311	7	10	4.25	2.25694	0.0405499	7	PA1054	benzoic
10411	7	20	4.25	2.18046	0.0409255	7	PA1054	benzoic
10511	6.5	0	4.25	2.21982	0.0440469	6.5	PA1054	benzoic
10611	6.5	5	4.25	2.14896	0.0467297	6.5	PA1054	benzoic
10711	6.5	10	4.25	2.55493	0.0470537	6.5	PA1054	benzoic
10811	6.5	20	4.25	2.22988	0.0466144	6.5	PA1054	benzoic
10911	6	0	4.25	1.82925	0.0440416	6	PA1054	benzoic
11011	6	5	4.25	2.24681	0.0460993	6	PA1054	benzoic
11111	6	10	4.25	2.11387	0.0475906	6	PA1054	benzoic
11211	6	20	4.25	2.00664	0.0487874	6	PA1054	benzoic
11311	5.5	0	4.25	1.29862	0.0447896	5.5	PA1054	benzoic
11411	5.5	5	4.25	1.61839	0.0456471	5.5	PA1054	benzoic
11511	5.5	10	4.25	1.64601	0.0470153	5.5	PA1054	benzoic
11611	5.5	20	4.25	1.07461	0.0473976	5.5	PA1054	benzoic
11711	5	0	4.25	0.994499	0.0445129	5	PA1054	benzoic
11811	5	5	4.25	0.369834	0.0478454	5	PA1054	benzoic
11911	5	10	4.25	0.309659	0.0464176	5	PA1054	benzoic
12011	5	20	4.25	0.196366	0.0463528	5	PA1054	benzoic
12111	7	0	5	3.00074	0.0375029	7	PA1054	benzoic
12211	7	5	5	3.0298	0.0394386	7	PA1054	benzoic
12311	7	10	5	3.06723	0.0362865	7	PA1054	benzoic
12411	7	20	5	2.97157	0.0369179	7	PA1054	benzoic
12511	6.5	0	5	3.03882	0.0440774	6.5	PA1054	benzoic
12611	6.5	5	5	2.99261	0.0454097	6.5	PA1054	benzoic
12711	6.5	10	5	3.39953	0.0458784	6.5	PA1054	benzoic
12811	6.5	20	5	3.01564	0.0460424	6.5	PA1054	benzoic
12911	6	0	5	2.54963	0.0438933	6	PA1054	benzoic
13011	6	5	5	3.03599	0.0457261	6	PA1054	benzoic
13111	6	10	5	2.89375	0.0467357	6	PA1054	benzoic
13211	6	20	5	2.68482	0.0477035	6	PA1054	benzoic
13311	5.5	0	5	1.88382	0.0450263	5.5	PA1054	benzoic
13411	5.5	5	5	2.27855	0.044812	5.5	PA1054	benzoic
13511	5.5	10	5	2.27727	0.0461021	5.5	PA1054	benzoic
13611	5.5	20	5	1.60395	0.046741	5.5	PA1054	benzoic
13711	5	0	5	1.25151	0.0435864	5	PA1054	benzoic
13811	5	5	5	0.572644	0.04736	5	PA1054	benzoic
13911	5	10	5	0.351355	0.0457344	5	PA1054	benzoic
14011	5	20	5	0.212965	0.0454566	5	PA1054	benzoic
14111	7	0	5.75	3.77017	0.0358444	7	PA1054	benzoic
14211	7	5	5.75	3.79007	0.037768	7	PA1054	benzoic
14311	7	10	5.75	3.84325	0.0344665	7	PA1054	benzoic
14411	7	20	5.75	3.7305	0.0354652	7	PA1054	benzoic
14511	6.5	0	5.75	3.82506	0.0437453	6.5	PA1054	benzoic
14611	6.5	5	5.75	3.7872	0.044357	6.5	PA1054	benzoic
14711	6.5	10	5.75	4.20095	0.0450287	6.5	PA1054	benzoic
14811	6.5	20	5.75	3.77763	0.0453528	6.5	PA1054	benzoic
14911	6	0	5.75	3.2558	0.0433639	6	PA1054	benzoic
15011	6	5	5.75	3.78947	0.0449592	6	PA1054	benzoic
15111	6	10	5.75	3.64609	0.0451566	6	PA1054	benzoic
15211	6	20	5.75	3.33568	0.0458105	6	PA1054	benzoic
15311	5.5	0	5.75	2.52738	0.0448454	5.5	PA1054	benzoic
15411	5.5	5	5.75	2.97029	0.0440683	5.5	PA1054	benzoic
15511	5.5	10	5.75	2.94003	0.0447729	5.5	PA1054	benzoic
15611	5.5	20	5.75	2.17714	0.0455324	5.5	PA1054	benzoic
15711	5	0	5.75	1.53109	0.0432173	5	PA1054	benzoic
15811	5	5	5.75	0.829177	0.046977	5	PA1054	benzoic
15911	5	10	5.75	0.397365	0.0452111	5	PA1054	benzoic
16011	5	20	5.75	0.230604	0.044792	5	PA1054	benzoic
16111	7	0	6.5	4.43717	0.0358567	7	PA1054	benzoic
16211	7	5	6.5	4.44773	0.0376171	7	PA1054	benzoic
16311	7	10	6.5	4.51581	0.0356841	7	PA1054	benzoic
16411	7	20	6.5	4.38813	0.0370699	7	PA1054	benzoic
16511	6.5	0	6.5	4.50693	0.0437149	6.5	PA1054	benzoic
16611	6.5	5	6.5	4.46143	0.0442821	6.5	PA1054	benzoic
16711	6.5	10	6.5	4.8892	0.0453952	6.5	PA1054	benzoic
16811	6.5	20	6.5	4.44463	0.0452156	6.5	PA1054	benzoic
16911	6	0	6.5	3.88577	0.0430683	6	PA1054	benzoic
17011	6	5	6.5	4.44421	0.0446802	6	PA1054	benzoic
17111	6	10	6.5	4.30791	0.0442415	6	PA1054	benzoic
17211	6	20	6.5	3.90295	0.0447806	6	PA1054	benzoic
17311	5.5	0	6.5	3.1701	0.0444277	5.5	PA1054	benzoic
17411	5.5	5	6.5	3.63205	0.0439362	5.5	PA1054	benzoic
17511	5.5	10	6.5	3.5776	0.0440292	5.5	PA1054	benzoic
17611	5.5	20	6.5	2.73772	0.0446655	5.5	PA1054	benzoic
17711	5	0	6.5	1.82624	0.0437924	5	PA1054	benzoic
17811	5	5	6.5	1.12918	0.0468846	5	PA1054	benzoic
17911	5	10	6.5	0.447916	0.0453289	5	PA1054	benzoic
[truncated: 6,381 more rows]
