# Supplementary material for: Synergistic Impacts of Organic Acids and pH on Growth of Pseudomonas aeruginosa: A Comparison of Parametric and Bayesian Non-parametric Methods to Model Growth
Source: Front Microbiol. 2019 Jan 8;9:3196. doi: 10.3389/fmicb.2018.03196 (PMC6331447; doi:10.3389/fmicb.2018.03196)
Supplement: Supplementary file 4 [file Table_4.XLSX]

## Sheet: Sheet1
	ph	mMacid	time	rel.diff	std	strain	phrev	condition
13	6.5	5	1.25	0.411522	0.227179	PA01	6.5	acetic
14	6.5	10	1.25	0.263989	0.222701	PA01	6.5	acetic
15	6.5	20	1.25	-0.303278	0.246364	PA01	6.5	acetic
16	6	5	1.25	0.396037	0.223349	PA01	6	acetic
17	6	10	1.25	-0.125905	0.218442	PA01	6	acetic
18	6	20	1.25	0.217125	0.245566	PA01	6	acetic
19	5.5	5	1.25	0.221555	0.22389	PA01	5.5	acetic
20	5.5	10	1.25	0.578656	0.218671	PA01	5.5	acetic
21	5.5	20	1.25	0.23974	0.240854	PA01	5.5	acetic
22	5	5	1.25	0.203051	0.229918	PA01	5	acetic
23	5	10	1.25	0.0978403	0.22231	PA01	5	acetic
24	5	20	1.25	-0.125182	0.242763	PA01	5	acetic
25	6.5	5	2	0.3359	0.19167	PA01	6.5	acetic
26	6.5	10	2	0.24537	0.185133	PA01	6.5	acetic
27	6.5	20	2	-0.281997	0.212	PA01	6.5	acetic
28	6	5	2	0.277261	0.190645	PA01	6	acetic
29	6	10	2	-0.256887	0.18409	PA01	6	acetic
30	6	20	2	-0.307168	0.21234	PA01	6	acetic
31	5.5	5	2	-0.071476	0.189537	PA01	5.5	acetic
32	5.5	10	2	0.0983838	0.183765	PA01	5.5	acetic
33	5.5	20	2	-0.180808	0.209095	PA01	5.5	acetic
34	5	5	2	-0.106195	0.194714	PA01	5	acetic
35	5	10	2	-0.146535	0.186519	PA01	5	acetic
36	5	20	2	-0.35761	0.210231	PA01	5	acetic
37	6.5	5	2.75	0.256295	0.167306	PA01	6.5	acetic
38	6.5	10	2.75	0.206701	0.161219	PA01	6.5	acetic
39	6.5	20	2.75	-0.253033	0.188501	PA01	6.5	acetic
40	6	5	2.75	0.153902	0.167861	PA01	6	acetic
41	6	10	2.75	-0.384539	0.16049	PA01	6	acetic
42	6	20	2.75	-0.820722	0.187953	PA01	6	acetic
43	5.5	5	2.75	-0.360971	0.165781	PA01	5.5	acetic
44	5.5	10	2.75	-0.392073	0.159957	PA01	5.5	acetic
45	5.5	20	2.75	-0.611729	0.187081	PA01	5.5	acetic
46	5	5	2.75	-0.431314	0.170105	PA01	5	acetic
47	5	10	2.75	-0.41047	0.161695	PA01	5	acetic
48	5	20	2.75	-0.601577	0.187089	PA01	5	acetic
49	6.5	5	3.5	0.174661	0.151953	PA01	6.5	acetic
50	6.5	10	3.5	0.149981	0.147996	PA01	6.5	acetic
51	6.5	20	3.5	-0.219225	0.172689	PA01	6.5	acetic
52	6	5	3.5	0.029143	0.15287	PA01	6	acetic
53	6	10	3.5	-0.507488	0.145918	PA01	6	acetic
54	6	20	3.5	-1.31686	0.171045	PA01	6	acetic
55	5.5	5	3.5	-0.642886	0.15082	PA01	5.5	acetic
56	5.5	10	3.5	-0.8871	0.145363	PA01	5.5	acetic
57	5.5	20	3.5	-1.04745	0.172234	PA01	5.5	acetic
58	5	5	3.5	-0.769963	0.154431	PA01	5	acetic
59	5	10	3.5	-0.692424	0.146286	PA01	5	acetic
60	5	20	3.5	-0.855996	0.171276	PA01	5	acetic
61	6.5	5	4.25	0.0930131	0.142808	PA01	6.5	acetic
62	6.5	10	4.25	0.0778603	0.141255	PA01	6.5	acetic
63	6.5	20	4.25	-0.183582	0.161617	PA01	6.5	acetic
64	6	5	4.25	-0.0937186	0.143308	PA01	6	acetic
65	6	10	4.25	-0.624382	0.137795	PA01	6	acetic
66	6	20	4.25	-1.78953	0.159981	PA01	6	acetic
67	5.5	5	4.25	-0.91332	0.142148	PA01	5.5	acetic
68	5.5	10	4.25	-1.38106	0.137336	PA01	5.5	acetic
69	5.5	20	4.25	-1.48229	0.161998	PA01	5.5	acetic
70	5	5	4.25	-1.11956	0.145217	PA01	5	acetic
71	5	10	4.25	-0.990558	0.137764	PA01	5	acetic
72	5	20	4.25	-1.11969	0.160462	PA01	5	acetic
73	6.5	5	5	0.0133544	0.137211	PA01	6.5	acetic
74	6.5	10	5	-0.00646135	0.137263	PA01	6.5	acetic
75	6.5	20	5	-0.149122	0.153233	PA01	6.5	acetic
76	6	5	5	-0.211398	0.137128	PA01	6	acetic
77	6	10	5	-0.733902	0.133434	PA01	6	acetic
78	6	20	5	-2.23344	0.152981	PA01	6	acetic
79	5.5	5	5	-1.16861	0.13723	PA01	5.5	acetic
80	5.5	10	5	-1.8684	0.133192	PA01	5.5	acetic
81	5.5	20	5	-1.91061	0.154393	PA01	5.5	acetic
82	5	5	5	-1.47732	0.139853	PA01	5	acetic
83	5	10	5	-1.30275	0.133348	PA01	5	acetic
84	5	20	5	-1.39141	0.152589	PA01	5	acetic
85	6.5	5	5.75	-0.0623989	0.133247	PA01	6.5	acetic
86	6.5	10	5.75	-0.0993636	0.133778	PA01	6.5	acetic
87	6.5	20	5.75	-0.118703	0.146466	PA01	6.5	acetic
88	6	5	5.75	-0.320743	0.132889	PA01	6	acetic
89	6	10	5.75	-0.83477	0.130744	PA01	6	acetic
90	6	20	5.75	-2.64424	0.148351	PA01	6	acetic
91	5.5	5	5.75	-1.40539	0.134097	PA01	5.5	acetic
92	5.5	10	5.75	-2.34381	0.13086	PA01	5.5	acetic
93	5.5	20	5.75	-2.32696	0.148191	PA01	5.5	acetic
94	5	5	5.75	-1.84026	0.136265	PA01	5	acetic
95	5	10	5.75	-1.62662	0.130798	PA01	5	acetic
96	5	20	5.75	-1.66981	0.146207	PA01	5	acetic
97	6.5	5	6.5	-0.13249	0.129866	PA01	6.5	acetic
98	6.5	10	6.5	-0.196955	0.129994	PA01	6.5	acetic
99	6.5	20	6.5	-0.094862	0.140903	PA01	6.5	acetic
100	6	5	6.5	-0.418859	0.129727	PA01	6	acetic
101	6	10	6.5	-0.92577	0.128463	PA01	6	acetic
102	6	20	6.5	-3.01863	0.144686	PA01	6	acetic
103	5.5	5	6.5	-1.62074	0.131533	PA01	5.5	acetic
104	5.5	10	6.5	-2.80231	0.129071	PA01	5.5	acetic
105	5.5	20	6.5	-2.72627	0.142792	PA01	5.5	acetic
106	5	5	6.5	-2.20523	0.133172	PA01	5	acetic
107	5	10	6.5	-1.95958	0.128727	PA01	5	acetic
108	5	20	6.5	-1.95344	0.140511	PA01	5	acetic
109	6.5	5	7.25	-0.195382	0.126676	PA01	6.5	acetic
110	6.5	10	7.25	-0.295238	0.126039	PA01	6.5	acetic
111	6.5	20	7.25	-0.0796669	0.136385	PA01	6.5	acetic
112	6	5	7.25	-0.50322	0.127167	PA01	6	acetic
113	6	10	7.25	-1.00577	0.126033	PA01	6	acetic
114	6	20	7.25	-3.3544	0.140986	PA01	6	acetic
115	5.5	5	7.25	-1.81215	0.128961	PA01	5.5	acetic
116	5.5	10	7.25	-3.23935	0.127213	PA01	5.5	acetic
117	5.5	20	7.25	-3.10395	0.137967	PA01	5.5	acetic
118	5	5	7.25	-2.56894	0.129989	PA01	5	acetic
119	5	10	7.25	-2.29885	0.126509	PA01	5	acetic
120	5	20	7.25	-2.24078	0.135204	PA01	5	acetic
121	6.5	5	8	-0.249816	0.12368	PA01	6.5	acetic
122	6.5	10	8	-0.390272	0.122439	PA01	6.5	acetic
123	6.5	20	8	-0.0745862	0.132721	PA01	6.5	acetic
124	6	5	8	-0.571764	0.124952	PA01	6	acetic
125	6	10	8	-1.07372	0.123365	PA01	6	acetic
126	6	20	8	-3.65048	0.1367	PA01	6	acetic
127	5.5	5	8	-1.97765	0.12623	PA01	5.5	acetic
128	5.5	10	8	-3.65089	0.125096	PA01	5.5	acetic
129	5.5	20	8	-3.45604	0.133633	PA01	5.5	acetic
130	5	5	8	-2.92803	0.126617	PA01	5	acetic
131	5	10	8	-2.64151	0.124029	PA01	5	acetic
132	5	20	8	-2.5302	0.130297	PA01	5	acetic
133	6.5	5	8.75	-0.294841	0.121045	PA01	6.5	acetic
134	6.5	10	8.75	-0.478343	0.119691	PA01	6.5	acetic
135	6.5	20	8.75	-0.0803949	0.129608	PA01	6.5	acetic
136	6	5	8.75	-0.622974	0.122926	PA01	6	acetic
137	6	10	8.75	-1.12872	0.120616	PA01	6	acetic
138	6	20	8.75	-3.90691	0.131708	PA01	6	acetic
139	5.5	5	8.75	-2.11582	0.123434	PA01	5.5	acetic
140	5.5	10	8.75	-4.03353	0.122766	PA01	5.5	acetic
141	5.5	20	8.75	-3.77929	0.12972	PA01	5.5	acetic
142	5	5	8.75	-3.27905	0.123229	PA01	5	acetic
143	5	10	8.75	-2.98455	0.121449	PA01	5	acetic
144	5	20	8.75	-2.81997	0.125933	PA01	5	acetic
145	6.5	5	9.5	-0.329844	0.118953	PA01	6.5	acetic
146	6.5	10	9.5	-0.556117	0.117997	PA01	6.5	acetic
147	6.5	20	9.5	-0.0971128	0.12672	PA01	6.5	acetic
148	6	5	9.5	-0.655927	0.12101	PA01	6	acetic
149	6	10	9.5	-1.17002	0.11803	PA01	6	acetic
150	6	20	9.5	-4.12478	0.126282	PA01	6	acetic
151	5.5	5	9.5	-2.22581	0.120775	PA01	5.5	acetic
152	5.5	10	9.5	-4.38446	0.120378	PA01	5.5	acetic
153	5.5	20	9.5	-4.07128	0.126134	PA01	5.5	acetic
154	5	5	9.5	-3.61856	0.120114	PA01	5	acetic
155	5	10	9.5	-3.32492	0.119033	PA01	5	acetic
156	5	20	9.5	-3.10829	0.122265	PA01	5	acetic
157	6.5	5	10.25	-0.354556	0.117528	PA01	6.5	acetic
158	6.5	10	10.25	-0.62077	0.117206	PA01	6.5	acetic
159	6.5	20	10.25	-0.123986	0.123865	PA01	6.5	acetic
160	6	5	10.25	-0.670324	0.119216	PA01	6	acetic
161	6	10	10.25	-1.19706	0.115838	PA01	6	acetic
162	6	20	10.25	-4.30615	0.121001	PA01	6	acetic
163	5.5	5	10.25	-2.30734	0.118479	PA01	5.5	acetic
164	5.5	10	10.25	-4.70157	0.118122	PA01	5.5	acetic
165	5.5	20	10.25	-4.33044	0.122808	PA01	5.5	acetic
166	5	5	10.25	-3.94312	0.117557	PA01	5	acetic
167	5	10	10.25	-3.65957	0.117024	PA01	5	acetic
168	5	20	10.25	-3.39326	0.119388	PA01	5	acetic
169	6.5	5	11	-0.369037	0.11681	PA01	6.5	acetic
170	6.5	10	11	-0.670101	0.116953	PA01	6.5	acetic
171	6.5	20	11	-0.159509	0.121109	PA01	6.5	acetic
172	6	5	11	-0.666489	0.11766	PA01	6	acetic
173	6	10	11	-1.20947	0.114207	PA01	6	acetic
174	6	20	11	-4.4539	0.116614	PA01	6	acetic
175	5.5	5	11	-2.36068	0.116754	PA01	5.5	acetic
176	5.5	10	11	-4.98341	0.116194	PA01	5.5	acetic
177	5.5	20	11	-4.55606	0.119773	PA01	5.5	acetic
178	5	5	11	-4.24941	0.115779	PA01	5	acetic
179	5	10	11	-3.98551	0.115587	PA01	5	acetic
180	5	20	11	-3.67291	0.117341	PA01	5	acetic
181	6.5	5	11.75	-0.373662	0.116778	PA01	6.5	acetic
182	6.5	10	11.75	-0.702605	0.116863	PA01	6.5	acetic
183	6.5	20	11.75	-0.20149	0.118799	PA01	6.5	acetic
184	6	5	11.75	-0.64534	0.116554	PA01	6	acetic
185	6	10	11.75	-1.20715	0.113236	PA01	6	acetic
186	6	20	11.75	-4.57153	0.11384	PA01	6	acetic
187	5.5	5	11.75	-2.38662	0.115762	PA01	5.5	acetic
188	5.5	10	11.75	-5.22923	0.114774	PA01	5.5	acetic
189	5.5	20	11.75	-4.7483	0.117213	PA01	5.5	acetic
190	5	5	11.75	-4.53423	0.114901	PA01	5	acetic
191	5	10	11.75	-4.29987	0.114794	PA01	5	acetic
192	5	20	11.75	-3.94524	0.116132	PA01	5	acetic
193	6.5	5	12.5	-0.369071	0.117374	PA01	6.5	acetic
194	6.5	10	12.5	-0.717522	0.116731	PA01	6.5	acetic
195	6.5	20	12.5	-0.247153	0.117456	PA01	6.5	acetic
196	6	5	12.5	-0.60834	0.116156	PA01	6	acetic
197	6	10	12.5	-1.19025	0.112976	PA01	6	acetic
198	6	20	12.5	-4.66307	0.113128	PA01	6	acetic
199	5.5	5	12.5	-2.38646	0.115609	PA01	5.5	acetic
200	5.5	10	12.5	-5.43888	0.114017	PA01	5.5	acetic
201	5.5	20	12.5	-4.9081	0.115468	PA01	5.5	acetic
202	5	5	12.5	-4.79455	0.114949	PA01	5	acetic
203	5	10	12.5	-4.59991	0.114647	PA01	5	acetic
204	5	20	12.5	-4.20819	0.115785	PA01	5	acetic
205	6.5	5	13.25	-0.356133	0.118536	PA01	6.5	acetic
206	6.5	10	13.25	-0.714842	0.116601	PA01	6.5	acetic
207	6.5	20	13.25	-0.293273	0.117571	PA01	6.5	acetic
208	6	5	13.25	-0.557419	0.116682	PA01	6	acetic
209	6	10	13.25	-1.15921	0.113459	PA01	6	acetic
210	6	20	13.25	-4.73278	0.1145	PA01	6	acetic
211	5.5	5	13.25	-2.36189	0.11633	PA01	5.5	acetic
212	5.5	10	13.25	-5.61282	0.114034	PA01	5.5	acetic
213	5.5	20	13.25	-5.03716	0.114951	PA01	5.5	acetic
214	5	5	13.25	-5.02762	0.115864	PA01	5	acetic
215	5	10	13.25	-4.88311	0.115113	PA01	5	acetic
216	5	20	13.25	-4.45974	0.116353	PA01	5	acetic
217	6.5	5	14	-0.335884	0.120201	PA01	6.5	acetic
218	6.5	10	14	-0.695279	0.116725	PA01	6.5	acetic
219	6.5	20	14	-0.336339	0.119379	PA01	6.5	acetic
220	6	5	14	-0.494882	0.118214	PA01	6	acetic
221	6	10	14	-1.11474	0.114705	PA01	6	acetic
222	6	20	14	-4.78504	0.117568	PA01	6	acetic
223	5.5	5	14	-2.31498	0.117881	PA01	5.5	acetic
224	5.5	10	14	-5.75203	0.114873	PA01	5.5	acetic
225	5.5	20	14	-5.1378	0.115998	PA01	5.5	acetic
226	5	5	14	-5.23098	0.117533	PA01	5	acetic
227	5	10	14	-5.14715	0.11615	PA01	5	acetic
228	5	20	14	-4.69788	0.117903	PA01	5	acetic
229	6.5	5	14.75	-0.309473	0.122298	PA01	6.5	acetic
230	6.5	10	14.75	-0.660211	0.117434	PA01	6.5	acetic
231	6.5	20	14.75	-0.372726	0.122738	PA01	6.5	acetic
232	6	5	14.75	-0.423309	0.120644	PA01	6	acetic
233	6	10	14.75	-1.05785	0.116706	PA01	6	acetic
234	6	20	14.75	-4.82411	0.121713	PA01	6	acetic
235	5.5	5	14.75	-2.24807	0.120137	PA01	5.5	acetic
236	5.5	10	14.75	-5.85796	0.116493	PA01	5.5	acetic
237	5.5	20	14.75	-5.21284	0.118713	PA01	5.5	acetic
238	5	5	14.75	-5.40249	0.119793	PA01	5	acetic
239	5	10	14.75	-5.38999	0.117701	PA01	5	acetic
240	5	20	14.75	-4.92067	0.120467	PA01	5	acetic
241	6.5	5	15.5	-0.278101	0.124731	PA01	6.5	acetic
242	6.5	10	15.5	-0.611597	0.118967	PA01	6.5	acetic
243	6.5	20	15.5	-0.39888	0.127184	PA01	6.5	acetic
244	6	5	15.5	-0.345436	0.123676	PA01	6	acetic
245	6	10	15.5	-0.989821	0.11939	PA01	6	acetic
246	6	20	15.5	-4.85398	0.126312	PA01	6	acetic
247	5.5	5	15.5	-2.16373	0.122888	PA01	5.5	acetic
248	5.5	10	15.5	-5.93241	0.118755	PA01	5.5	acetic
249	5.5	20	15.5	-5.26548	0.122887	PA01	5.5	acetic
250	5	5	15.5	-5.54046	0.122448	PA01	5	acetic
251	5	10	15.5	-5.6099	0.119684	PA01	5	acetic
252	5	20	15.5	-5.12627	0.123985	PA01	5	acetic
253	6.5	5	16.25	-0.242968	0.12736	PA01	6.5	acetic
254	6.5	10	16.25	-0.551863	0.121336	PA01	6.5	acetic
255	6.5	20	16.25	-0.411499	0.132117	PA01	6.5	acetic
256	6	5	16.25	-0.26405	0.126895	PA01	6	acetic
257	6	10	16.25	-0.912176	0.122583	PA01	6	acetic
258	6	20	16.25	-4.8782	0.130895	PA01	6	acetic
259	5.5	5	16.25	-2.06464	0.125862	PA01	5.5	acetic
260	5.5	10	16.25	-5.97753	0.121429	PA01	5.5	acetic
261	5.5	20	16.25	-5.29913	0.128033	PA01	5.5	acetic
262	5	5	16.25	-5.64359	0.125272	PA01	5	acetic
263	5	10	16.25	-5.80541	0.121966	PA01	5	acetic
264	5	20	16.25	-5.313	0.128276	PA01	5	acetic
265	6.5	5	17	-0.20522	0.130005	PA01	6.5	acetic
266	6.5	10	17	-0.48378	0.124279	PA01	6.5	acetic
267	6.5	20	17	-0.407692	0.137001	PA01	6.5	acetic
268	6	5	17	-0.181875	0.129865	PA01	6	acetic
269	6	10	17	-0.826652	0.126005	PA01	6	acetic
270	6	20	17	-4.89979	0.135213	PA01	6	acetic
271	5.5	5	17	-1.95354	0.128762	PA01	5.5	acetic
272	5.5	10	17	-5.99562	0.124232	PA01	5.5	acetic
273	5.5	20	17	-5.31729	0.133532	PA01	5.5	acetic
274	5	5	17	-5.71106	0.128032	PA01	5	acetic
275	5	10	17	-5.97539	0.124365	PA01	5	acetic
276	5	20	17	-5.47931	0.133051	PA01	5	acetic
277	6.5	5	17.75	-0.165916	0.132477	PA01	6.5	acetic
278	6.5	10	17.75	-0.410326	0.127362	PA01	6.5	acetic
279	6.5	20	17.75	-0.385126	0.141518	PA01	6.5	acetic
280	6	5	17.75	-0.101476	0.132242	PA01	6	acetic
281	6	10	17.75	-0.735157	0.12931	PA01	6	acetic
282	6	20	17.75	-4.92112	0.139234	PA01	6	acetic
283	5.5	5	17.75	-1.83315	0.131333	PA01	5.5	acetic
284	5.5	10	17.75	-5.98914	0.126893	PA01	5.5	acetic
285	5.5	20	17.75	-5.32337	0.138809	PA01	5.5	acetic
286	5	5	17.75	-5.74256	0.130537	PA01	5	acetic
287	5	10	17.75	-6.11901	0.126684	PA01	5	acetic
288	5	20	17.75	-5.62389	0.137991	PA01	5	acetic
289	6.5	5	18.5	-0.125987	0.134657	PA01	6.5	acetic
290	6.5	10	18.5	-0.334554	0.130164	PA01	6.5	acetic
291	6.5	20	18.5	-0.342142	0.145645	PA01	6.5	acetic
292	6	5	18.5	-0.0251739	0.1339	PA01	6	acetic
293	6	10	18.5	-0.639715	0.132185	PA01	6	acetic
294	6	20	18.5	-4.94385	0.143121	PA01	6	acetic
295	5.5	5	18.5	-1.70613	0.133456	PA01	5.5	acetic
296	5.5	10	18.5	-5.9606	0.129257	PA01	5.5	acetic
297	5.5	20	18.5	-5.32061	0.14351	PA01	5.5	acetic
298	5	5	18.5	-5.73825	0.132731	PA01	5	acetic
299	5	10	18.5	-6.23577	0.128804	PA01	5	acetic
300	5	20	18.5	-5.74561	0.142865	PA01	5	acetic
301	6.5	5	19.25	-0.0862226	0.136631	PA01	6.5	acetic
302	6.5	10	19.25	-0.259456	0.132536	PA01	6.5	acetic
303	6.5	20	19.25	-0.277826	0.149694	PA01	6.5	acetic
304	6	5	19.25	0.0450267	0.135081	PA01	6	acetic
305	6	10	19.25	-0.542409	0.134529	PA01	6	acetic
306	6	20	19.25	-4.96896	0.147229	PA01	6	acetic
307	5.5	5	19.25	-1.57497	0.135294	PA01	5.5	acetic
308	5.5	10	19.25	-5.91248	0.131441	PA01	5.5	acetic
309	5.5	20	19.25	-5.3119	0.147669	PA01	5.5	acetic
310	5	5	19.25	-5.6988	0.134836	PA01	5	acetic
311	5	10	19.25	-6.32543	0.130845	PA01	5	acetic
312	5	20	19.25	-5.84363	0.147695	PA01	5	acetic
313	6.5	5	20	-0.0472594	0.138894	PA01	6.5	acetic
314	6.5	10	20	-0.187844	0.134893	PA01	6.5	acetic
315	6.5	20	20	-0.192061	0.154346	PA01	6.5	acetic
316	6	5	20	0.107485	0.136583	PA01	6	acetic
317	6	10	20	-0.445318	0.136702	PA01	6	acetic
318	6	20	20	-4.99668	0.152162	PA01	6	acetic
319	5.5	5	20	-1.44199	0.137486	PA01	5.5	acetic
320	5.5	10	20	-5.84719	0.134042	PA01	5.5	acetic
321	5.5	20	20	-5.29972	0.151879	PA01	5.5	acetic
322	5	5	20	-5.62537	0.137551	PA01	5	acetic
323	5	10	20	-6.38808	0.133378	PA01	5	acetic
324	5	20	20	-5.91734	0.15295	PA01	5	acetic
325	6.5	5	20.75	-0.00957948	0.142595	PA01	6.5	acetic
326	6.5	10	20.75	-0.122246	0.138501	PA01	6.5	acetic
327	6.5	20	20.75	-0.0855223	0.160699	PA01	6.5	acetic
328	6	5	20.75	0.160955	0.139956	PA01	6	acetic
329	6	10	20.75	-0.350455	0.139839	PA01	6	acetic
330	6	20	20.75	-5.02664	0.158893	PA01	6	acetic
331	5.5	5	20.75	-1.3093	0.141362	PA01	5.5	acetic
332	5.5	10	20.75	-5.76699	0.138376	PA01	5.5	acetic
333	5.5	20	20.75	-5.28607	0.157434	PA01	5.5	acetic
334	5	5	20.75	-5.51959	0.142258	PA01	5	acetic
335	5	10	20.75	-6.42402	0.137663	PA01	5	acetic
336	5	20	20.75	-5.9664	0.159731	PA01	5	acetic
337	6.5	5	21.5	0.026479	0.149704	PA01	6.5	acetic
338	6.5	10	21.5	-0.0648187	0.145641	PA01	6.5	acetic
339	6.5	20	21.5	0.040351	0.170309	PA01	6.5	acetic
340	6	5	21.5	0.2046	0.14756	PA01	6	acetic
341	6	10	21.5	-0.259711	0.146115	PA01	6	acetic
342	6	20	21.5	-5.05783	0.168909	PA01	6	acetic
343	5.5	5	21.5	-1.17875	0.149043	PA01	5.5	acetic
344	5.5	10	21.5	-5.67396	0.146606	PA01	5.5	acetic
345	5.5	20	21.5	-5.2724	0.166359	PA01	5.5	acetic
346	5	5	21.5	-5.38349	0.151084	PA01	5	acetic
347	5	10	21.5	-6.43383	0.145763	PA01	5	acetic
348	5	20	21.5	-5.99076	0.169863	PA01	5	acetic
349	6.5	5	22.25	0.0607068	0.162882	PA01	6.5	acetic
350	6.5	10	22.25	-0.0172863	0.15933	PA01	6.5	acetic
351	6.5	20	22.25	0.183425	0.185163	PA01	6.5	acetic
352	6	5	22.25	0.237983	0.162211	PA01	6	acetic
353	6	10	22.25	-0.174796	0.158643	PA01	6	acetic
354	6	20	22.25	-5.08878	0.184242	PA01	6	acetic
355	5.5	5	22.25	-1.05193	0.163197	PA01	5.5	acetic
356	5.5	10	22.25	-5.57001	0.161501	PA01	5.5	acetic
357	5.5	20	22.25	-5.25961	0.181159	PA01	5.5	acetic
358	5	5	22.25	-5.21953	0.166609	PA01	5	acetic
359	5	10	22.25	-6.41826	0.160304	PA01	5	acetic
360	5	20	22.25	-5.9906	0.185727	PA01	5	acetic
361	6.5	5	23	0.093002	0.184839	PA01	6.5	acetic
362	6.5	10	23	0.019099	0.182447	PA01	6.5	acetic
363	6.5	20	23	0.340967	0.207475	PA01	6.5	acetic
364	6	5	23	0.261045	0.186409	PA01	6	acetic
365	6	10	23	-0.0971902	0.180678	PA01	6	acetic
366	6	20	23	-5.11763	0.207249	PA01	6	acetic
367	5.5	5	23	-0.930173	0.186351	PA01	5.5	acetic
368	5.5	10	23	-5.4568	0.185717	PA01	5.5	acetic
369	5.5	20	23	-5.24804	0.204244	PA01	5.5	acetic
370	5	5	23	-5.03046	0.191185	PA01	5	acetic
371	5	10	23	-6.37829	0.183779	PA01	5	acetic
372	5	20	23	-5.9664	0.209754	PA01	5	acetic
373	6.5	5	23.75	0.123346	0.217531	PA01	6.5	acetic
374	6.5	10	23.75	0.0435734	0.216798	PA01	6.5	acetic
375	6.5	20	23.75	0.509763	0.239341	PA01	6.5	acetic
376	6	5	23.75	0.274072	0.221659	PA01	6	acetic
377	6	10	23.75	-0.0281125	0.214501	PA01	6	acetic
378	6	20	23.75	-5.14226	0.240153	PA01	6	acetic
379	5.5	5	23.75	-0.814529	0.220177	PA01	5.5	acetic
380	5.5	10	23.75	-5.33576	0.221037	PA01	5.5	acetic
381	5.5	20	23.75	-5.23749	0.23733	PA01	5.5	acetic
382	5	5	23.75	-4.81931	0.226303	PA01	5	acetic
383	5	10	23.75	-6.31504	0.217836	PA01	5	acetic
384	5	20	23.75	-5.91886	0.243808	PA01	5	acetic
1310	6.5	5	1.25	0.119328	0.176	PA1054	6.5	acetic
1410	6.5	10	1.25	-0.349572	0.172245	PA1054	6.5	acetic
1510	6.5	20	1.25	0.494653	0.177203	PA1054	6.5	acetic
1610	6	5	1.25	-0.0775159	0.174899	PA1054	6	acetic
1710	6	10	1.25	-0.179821	0.181176	PA1054	6	acetic
1810	6	20	1.25	0.628396	0.176127	PA1054	6	acetic
1910	5.5	5	1.25	0.125899	0.176763	PA1054	5.5	acetic
2010	5.5	10	1.25	-0.158916	0.181125	PA1054	5.5	acetic
2110	5.5	20	1.25	0.294122	0.18013	PA1054	5.5	acetic
2210	5	5	1.25	-0.0179662	0.173114	PA1054	5	acetic
2310	5	10	1.25	-0.363944	0.177969	PA1054	5	acetic
2410	5	20	1.25	0.126691	0.177089	PA1054	5	acetic
2510	6.5	5	2	0.152841	0.137602	PA1054	6.5	acetic
2610	6.5	10	2	-0.198408	0.135701	PA1054	6.5	acetic
2710	6.5	20	2	0.138796	0.140343	PA1054	6.5	acetic
2810	6	5	2	-0.00544114	0.137357	PA1054	6	acetic
2910	6	10	2	-0.505843	0.140866	PA1054	6	acetic
3010	6	20	2	-0.0339516	0.139496	PA1054	6	acetic
3110	5.5	5	2	-0.119369	0.136095	PA1054	5.5	acetic
3210	5.5	10	2	-0.452092	0.140578	PA1054	5.5	acetic
3310	5.5	20	2	0.000200889	0.141418	PA1054	5.5	acetic
3410	5	5	2	-0.282691	0.136462	PA1054	5	acetic
3510	5	10	2	-0.55928	0.141199	PA1054	5	acetic
3610	5	20	2	-0.0724876	0.139776	PA1054	5	acetic
3710	6.5	5	2.75	0.17068	0.118152	PA1054	6.5	acetic
385	6.5	10	2.75	-0.0637304	0.117296	PA1054	6.5	acetic
391	6.5	20	2.75	-0.18466	0.120434	PA1054	6.5	acetic
401	6	5	2.75	0.065343	0.118528	PA1054	6	acetic
411	6	10	2.75	-0.781806	0.119665	PA1054	6	acetic
421	6	20	2.75	-0.750439	0.12362	PA1054	6	acetic
431	5.5	5	2.75	-0.361797	0.121167	PA1054	5.5	acetic
441	5.5	10	2.75	-0.811856	0.122635	PA1054	5.5	acetic
451	5.5	20	2.75	-0.346687	0.123117	PA1054	5.5	acetic
461	5	5	2.75	-0.575093	0.11767	PA1054	5	acetic
471	5	10	2.75	-0.778863	0.122269	PA1054	5	acetic
481	5	20	2.75	-0.296906	0.120729	PA1054	5	acetic
491	6.5	5	3.5	0.174598	0.110377	PA1054	6.5	acetic
501	6.5	10	3.5	0.0513401	0.11059	PA1054	6.5	acetic
511	6.5	20	3.5	-0.464023	0.111788	PA1054	6.5	acetic
521	6	5	3.5	0.13207	0.111614	PA1054	6	acetic
531	6	10	3.5	-0.997923	0.112333	PA1054	6	acetic
541	6	20	3.5	-1.49936	0.116517	PA1054	6	acetic
551	5.5	5	3.5	-0.589428	0.117802	PA1054	5.5	acetic
561	5.5	10	3.5	-1.23177	0.117864	PA1054	5.5	acetic
571	5.5	20	3.5	-0.741596	0.117168	PA1054	5.5	acetic
581	5	5	3.5	-0.892759	0.110357	PA1054	5	acetic
591	5	10	3.5	-1.02231	0.114224	PA1054	5	acetic
601	5	20	3.5	-0.54592	0.113573	PA1054	5	acetic
611	6.5	5	4.25	0.167301	0.107098	PA1054	6.5	acetic
621	6.5	10	4.25	0.145079	0.108651	PA1054	6.5	acetic
631	6.5	20	4.25	-0.690103	0.108778	PA1054	6.5	acetic
641	6	5	4.25	0.192363	0.109506	PA1054	6	acetic
651	6	10	4.25	-1.14785	0.111699	PA1054	6	acetic
661	6	20	4.25	-2.25742	0.111456	PA1054	6	acetic
671	5.5	5	4.25	-0.790349	0.115387	PA1054	5.5	acetic
681	5.5	10	4.25	-1.70227	0.116397	PA1054	5.5	acetic
691	5.5	20	4.25	-1.17718	0.115112	PA1054	5.5	acetic
701	5	5	4.25	-1.23247	0.107903	PA1054	5	acetic
711	5	10	4.25	-1.28867	0.110465	PA1054	5	acetic
721	5	20	4.25	-0.818349	0.111452	PA1054	5	acetic
731	6.5	5	5	0.152172	0.104526	PA1054	6.5	acetic
741	6.5	10	5	0.217221	0.107317	PA1054	6.5	acetic
751	6.5	20	5	-0.856776	0.107632	PA1054	6.5	acetic
761	6	5	5	0.244437	0.108018	PA1054	6	acetic
771	6	10	5	-1.22912	0.112169	PA1054	6	acetic
781	6	20	5	-3.00118	0.107359	PA1054	6	acetic
791	5.5	5	5	-0.953548	0.110976	PA1054	5.5	acetic
801	5.5	10	5	-2.21107	0.113403	PA1054	5.5	acetic
811	5.5	20	5	-1.64393	0.112434	PA1054	5.5	acetic
821	5	5	5	-1.59021	0.106375	PA1054	5	acetic
831	5	10	5	-1.57633	0.107453	PA1054	5	acetic
841	5	20	5	-1.11242	0.110166	PA1054	5	acetic
851	6.5	5	5.75	0.13294	0.10179	PA1054	6.5	acetic
861	6.5	10	5.75	0.268892	0.105217	PA1054	6.5	acetic
871	6.5	20	5.75	-0.961325	0.106461	PA1054	6.5	acetic
881	6	5	5.75	0.287237	0.105745	PA1054	6	acetic
891	6	10	5.75	-1.24324	0.110964	PA1054	6	acetic
901	6	20	5.75	-3.70844	0.105105	PA1054	6	acetic
911	5.5	5	5.75	-1.06975	0.105977	PA1054	5.5	acetic
921	5.5	10	5.75	-2.74389	0.108424	PA1054	5.5	acetic
931	5.5	20	5.75	-2.13061	0.108273	PA1054	5.5	acetic
941	5	5	5.75	-1.96116	0.104427	PA1054	5	acetic
951	5	10	5.75	-1.88297	0.104282	PA1054	5	acetic
961	5	20	5.75	-1.42569	0.108185	PA1054	5	acetic
971	6.5	5	6.5	0.113315	0.0992916	PA1054	6.5	acetic
981	6.5	10	6.5	0.302432	0.102508	PA1054	6.5	acetic
991	6.5	20	6.5	-1.00451	0.104595	PA1054	6.5	acetic
1001	6	5	6.5	0.320521	0.102754	PA1054	6	acetic
1011	6	10	6.5	-1.19551	0.107533	PA1054	6	acetic
1021	6	20	6.5	-4.35955	0.104706	PA1054	6	acetic
1031	5.5	5	6.5	-1.13218	0.102676	PA1054	5.5	acetic
1041	5.5	10	6.5	-3.28522	0.103174	PA1054	5.5	acetic
1051	5.5	20	6.5	-2.62482	0.103694	PA1054	5.5	acetic
1061	5	5	6.5	-2.33979	0.102089	PA1054	5	acetic
1071	5	10	6.5	-2.20554	0.101274	PA1054	5	acetic
1081	5	20	6.5	-1.75508	0.105444	PA1054	5	acetic
1091	6.5	5	7.25	0.0966433	0.0975021	PA1054	6.5	acetic
1101	6.5	10	7.25	0.321108	0.099828	PA1054	6.5	acetic
1111	6.5	20	7.25	-0.990383	0.102079	PA1054	6.5	acetic
1121	6	5	7.25	0.344843	0.0996227	PA1054	6	acetic
1131	6	10	7.25	-1.09449	0.102786	PA1054	6	acetic
1141	6	20	7.25	-4.93852	0.104807	PA1054	6	acetic
1151	5.5	5	7.25	-1.13714	0.101925	PA1054	5.5	acetic
1161	5.5	10	7.25	-3.81928	0.0996602	PA1054	5.5	acetic
1171	5.5	20	7.25	-3.11366	0.100222	PA1054	5.5	acetic
1181	5	5	7.25	-2.71993	0.0998165	PA1054	5	acetic
1191	5	10	7.25	-2.54025	0.0989281	PA1054	5	acetic
1201	5	20	7.25	-2.09683	0.102385	PA1054	5	acetic
1211	6.5	5	8	0.0856127	0.0964598	PA1054	6.5	acetic
1221	6.5	10	8	0.328762	0.0976701	PA1054	6.5	acetic
1231	6.5	20	8	-0.925854	0.0993585	PA1054	6.5	acetic
1241	6	5	8	0.361465	0.0969232	PA1054	6	acetic
1251	6	10	8	-0.951256	0.0983589	PA1054	6	acetic
1261	6	20	8	-5.43373	0.103884	PA1054	6	acetic
1271	5.5	5	8	-1.08438	0.102614	PA1054	5.5	acetic
1281	5.5	10	8	-4.33097	0.0987193	PA1054	5.5	acetic
1291	5.5	20	8	-3.58453	0.0987309	PA1054	5.5	acetic
1301	5	5	8	-3.09496	0.0979867	PA1054	5	acetic
1311	5	10	8	-2.88269	0.0974036	PA1054	5	acetic
1321	5	20	8	-2.44659	0.0994703	PA1054	5	acetic
1331	6.5	5	8.75	0.0820404	0.0958421	PA1054	6.5	acetic
1341	6.5	10	8.75	0.329428	0.0961313	PA1054	6.5	acetic
1351	6.5	20	8.75	-0.820047	0.0969919	PA1054	6.5	acetic
1361	6	5	8.75	0.372183	0.09499	PA1054	6	acetic
1371	6	10	8.75	-0.778418	0.0957209	PA1054	6	acetic
1381	6	20	8.75	-5.83829	0.101444	PA1054	6	acetic
1391	5.5	5	8.75	-0.977203	0.102862	PA1054	5.5	acetic
1401	5.5	10	8.75	-4.80677	0.0995259	PA1054	5.5	acetic
1411	5.5	20	8.75	-4.02589	0.0989291	PA1054	5.5	acetic
1421	5	5	8.75	-3.45797	0.0967276	PA1054	5	acetic
1431	5	10	8.75	-3.22791	0.0964881	PA1054	5	acetic
1441	5	20	8.75	-2.79955	0.097008	PA1054	5	acetic
1451	6.5	5	9.5	0.0867705	0.0952907	PA1054	6.5	acetic
1461	6.5	10	9.5	0.326956	0.0949936	PA1054	6.5	acetic
1471	6.5	20	9.5	-0.683536	0.0953613	PA1054	6.5	acetic
1481	6	5	9.5	0.379104	0.0938718	PA1054	6	acetic
1491	6	10	9.5	-0.58908	0.0953058	PA1054	6	acetic
1501	6	20	9.5	-6.15003	0.098339	PA1054	6	acetic
1511	5.5	5	9.5	-0.822185	0.101481	PA1054	5.5	acetic
1521	5.5	10	9.5	-5.23554	0.100387	PA1054	5.5	acetic
1531	5.5	20	9.5	-4.42795	0.0996857	PA1054	5.5	acetic
1541	5	5	9.5	-3.80199	0.0959626	PA1054	5	acetic
1551	5	10	9.5	-3.57066	0.0958343	PA1054	5	acetic
1561	5	20	9.5	-3.15061	0.0951568	PA1054	5	acetic
1571	6.5	5	10.25	0.0996851	0.0946572	PA1054	6.5	acetic
1581	6.5	10	10.25	0.324683	0.0939822	PA1054	6.5	acetic
1591	6.5	20	10.25	-0.527499	0.0944919	PA1054	6.5	acetic
1601	6	5	10.25	0.384395	0.0934037	PA1054	6	acetic
1611	6	10	10.25	-0.395808	0.096314	PA1054	6	acetic
1621	6	20	10.25	-6.37106	0.0961529	PA1054	6	acetic
1631	5.5	5	10.25	-0.628735	0.0986187	PA1054	5.5	acetic
1641	5.5	10	10.25	-5.6091	0.0999436	PA1054	5.5	acetic
1651	5.5	20	10.25	-4.78333	0.099825	PA1054	5.5	acetic
1661	5	5	10.25	-4.12024	0.0955305	PA1054	5	acetic
1671	5	10	10.25	-3.90556	0.0952062	PA1054	5	acetic
1681	5	20	10.25	-3.4946	0.0939836	PA1054	5	acetic
1691	6.5	5	11	0.119824	0.0940266	PA1054	6.5	acetic
1701	6.5	10	11	0.325192	0.092992	PA1054	6.5	acetic
1711	6.5	20	11	-0.362898	0.0940937	PA1054	6.5	acetic
1721	6	5	11	0.390026	0.093335	PA1054	6	acetic
1731	6	10	11	-0.20971	0.0973986	PA1054	6	acetic
1741	6	20	11	-6.50705	0.0960088	PA1054	6	acetic
1751	5.5	5	11	-0.408316	0.0955662	PA1054	5.5	acetic
1761	5.5	10	11	-5.92254	0.097889	PA1054	5.5	acetic
1771	5.5	20	11	-5.08742	0.0987693	PA1054	5.5	acetic
1781	5	5	11	-4.4064	0.0952845	PA1054	5	acetic
1791	5	10	11	-4.22745	0.094573	PA1054	5	acetic
1801	5	20	11	-3.82655	0.0934811	PA1054	5	acetic
1811	6.5	5	11.75	0.145591	0.0935716	PA1054	6.5	acetic
1821	6.5	10	11.75	0.330162	0.0921472	PA1054	6.5	acetic
1831	6.5	20	11.75	-0.19974	0.0937907	PA1054	6.5	acetic
1841	6	5	11.75	0.397558	0.0934511	PA1054	6	acetic
1851	6	10	11.75	-0.0397145	0.0975625	PA1054	6	acetic
1861	6	20	11.75	-6.56633	0.0976351	PA1054	6	acetic
1871	5.5	5	11.75	-0.173531	0.0939293	PA1054	5.5	acetic
1881	5.5	10	11.75	-6.17435	0.0950379	PA1054	5.5	acetic
1891	5.5	20	11.75	-5.33864	0.096769	PA1054	5.5	acetic
1901	5	5	11.75	-4.65487	0.0951268	PA1054	5	acetic
1911	5	10	11.75	-4.53163	0.0940439	PA1054	5	acetic
1921	5	20	11.75	-4.14195	0.093544	PA1054	5	acetic
1931	6.5	5	12.5	0.175022	0.0933811	PA1054	6.5	acetic
1941	6.5	10	12.5	0.340345	0.0916812	PA1054	6.5	acetic
1951	6.5	20	12.5	-0.0464848	0.0933668	PA1054	6.5	acetic
1961	6	5	12.5	0.407983	0.0936397	PA1054	6	acetic
1971	6	10	12.5	0.107886	0.096626	PA1054	6	acetic
1981	6	20	12.5	-6.55881	0.0995984	PA1054	6	acetic
1991	5.5	5	12.5	0.0628966	0.0945244	PA1054	5.5	acetic
2001	5.5	10	12.5	-6.36617	0.0928648	PA1054	5.5	acetic
2011	5.5	20	12.5	-5.53844	0.0947407	PA1054	5.5	acetic
2021	5	5	12.5	-4.86093	0.0950022	PA1054	5	acetic
2031	5	10	12.5	-4.81416	0.0937375	PA1054	5	acetic
2041	5	20	12.5	-4.43704	0.093952	PA1054	5	acetic
2051	6.5	5	13.25	0.206069	0.0933938	PA1054	6.5	acetic
2061	6.5	10	13.25	0.355637	0.0917344	PA1054	6.5	acetic
2071	6.5	20	13.25	0.0903649	0.0928784	PA1054	6.5	acetic
2081	6	5	13.25	0.421654	0.0938926	PA1054	6	acetic
2091	6	10	13.25	0.22961	0.0951655	PA1054	6	acetic
2101	6	20	13.25	-6.495	0.100405	PA1054	6	acetic
2111	5.5	5	13.25	0.289117	0.0967981	PA1054	5.5	acetic
2121	5.5	10	13.25	-6.50238	0.0926053	PA1054	5.5	acetic
2131	5.5	20	13.25	-5.69099	0.0937642	PA1054	5.5	acetic
2141	5	5	13.25	-5.02101	0.0948958	PA1054	5	acetic
2151	5	10	13.25	-5.07208	0.093689	PA1054	5	acetic
2161	5	20	13.25	-4.70898	0.0944195	PA1054	5	acetic
2171	6.5	5	14	0.236876	0.0934746	PA1054	6.5	acetic
2181	6.5	10	14	0.375247	0.0922244	PA1054	6.5	acetic
2191	6.5	20	14	0.206467	0.092598	PA1054	6.5	acetic
2201	6	5	14	0.438291	0.0942636	PA1054	6	acetic
2211	6	10	14	0.324674	0.0940725	PA1054	6	acetic
2221	6	20	14	-6.38508	0.0994465	PA1054	6	acetic
2231	5.5	5	14	0.495055	0.0993316	PA1054	5.5	acetic
2241	5.5	10	14	-6.58943	0.0943913	PA1054	5.5	acetic
2251	5.5	20	14	-5.80278	0.0944206	PA1054	5.5	acetic
2261	5	5	14	-5.13274	0.0948525	PA1054	5	acetic
2271	5	10	14	-5.30361	0.0938619	PA1054	5	acetic
2281	5	20	14	-4.95603	0.0947105	PA1054	5	acetic
2291	6.5	5	14.75	0.265994	0.0935644	PA1054	6.5	acetic
2301	6.5	10	14.75	0.397923	0.0928956	PA1054	6.5	acetic
2311	6.5	20	14.75	0.299647	0.0928498	PA1054	6.5	acetic
2321	6	5	14.75	0.457079	0.0948227	PA1054	6	acetic
2331	6	10	14.75	0.394634	0.0939865	PA1054	6	acetic
2341	6	20	14.75	-6.23827	0.0973164	PA1054	6	acetic
2351	5.5	5	14.75	0.673105	0.100869	PA1054	5.5	acetic
2361	5.5	10	14.75	-6.63508	0.0971844	PA1054	5.5	acetic
2371	5.5	20	14.75	-5.88194	0.096409	PA1054	5.5	acetic
2381	5	5	14.75	-5.19505	0.0950037	PA1054	5	acetic
2391	5	10	14.75	-5.50816	0.0942429	PA1054	5	acetic
2401	5	20	14.75	-5.17759	0.0947693	PA1054	5	acetic
2411	6.5	5	15.5	0.292535	0.0937939	PA1054	6.5	acetic
2421	6.5	10	15.5	0.422212	0.0935265	PA1054	6.5	acetic
2431	6.5	20	15.5	0.369722	0.0938468	PA1054	6.5	acetic
2441	6	5	15.5	0.476824	0.0956481	PA1054	6	acetic
2451	6	10	15.5	0.44284	0.0949613	PA1054	6	acetic
2461	6	20	15.5	-6.0623	0.0954909	PA1054	6	acetic
2471	5.5	5	15.5	0.818579	0.101029	PA1054	5.5	acetic
2481	5.5	10	15.5	-6.6476	0.0995806	PA1054	5.5	acetic
2491	5.5	20	15.5	-5.93752	0.0987835	PA1054	5.5	acetic
2501	5	5	15.5	-5.20812	0.0955642	PA1054	5	acetic
2511	5	10	15.5	-5.68634	0.0949347	PA1054	5	acetic
2521	5	20	15.5	-5.37418	0.0947953	PA1054	5	acetic
2531	6.5	5	16.25	0.316231	0.0944711	PA1054	6.5	acetic
2541	6.5	10	16.25	0.446712	0.0941452	PA1054	6.5	acetic
2551	6.5	20	16.25	0.418194	0.0956201	PA1054	6.5	acetic
2561	6	5	16.25	0.496163	0.0968494	PA1054	6	acetic
2571	6	10	16.25	0.473783	0.0966	PA1054	6	acetic
2581	6	20	16.25	-5.86328	0.0954837	PA1054	6	acetic
2591	5.5	5	16.25	0.929861	0.100431	PA1054	5.5	acetic
2601	5.5	10	16.25	-6.63494	0.100734	PA1054	5.5	acetic
2611	5.5	20	16.25	-5.97862	0.100608	PA1054	5.5	acetic
2621	5	5	16.25	-5.17339	0.0967627	PA1054	5	acetic
2631	5	10	16.25	-5.83983	0.0961572	PA1054	5	acetic
2641	5	20	16.25	-5.54726	0.095201	PA1054	5	acetic
2651	6.5	5	17	0.337403	0.0959265	PA1054	6.5	acetic
2661	6.5	10	17	0.470281	0.0950919	PA1054	6.5	acetic
2671	6.5	20	17	0.44784	0.0980453	PA1054	6.5	acetic
2681	6	5	17	0.51377	0.0985745	PA1054	6	acetic
2691	6	10	17	0.492416	0.0984783	PA1054	6	acetic
2701	6	20	17	-5.64576	0.0978631	PA1054	6	acetic
2711	5.5	5	17	1.00827	0.100283	PA1054	5.5	acetic
2721	5.5	10	17	-6.60405	0.100824	PA1054	5.5	acetic
2731	5.5	20	17	-6.01368	0.101525	PA1054	5.5	acetic
2741	5	5	17	-5.09333	0.0987181	PA1054	5	acetic
2751	5	10	17	-5.97108	0.0981191	PA1054	5	acetic
2761	5	20	17	-5.69902	0.0964259	PA1054	5	acetic
2771	6.5	5	17.75	0.356858	0.0982829	PA1054	6.5	acetic
2781	6.5	10	17.75	0.492193	0.0968334	PA1054	6.5	acetic
2791	6.5	20	17.75	0.462268	0.100897	PA1054	6.5	acetic
2801	6	5	17.75	0.52856	0.100939	PA1054	6	acetic
2811	6	10	17.75	0.503524	0.100445	PA1054	6	acetic
2821	6	20	17.75	-5.41293	0.101923	PA1054	6	acetic
2831	5.5	5	17.75	1.05766	0.101577	PA1054	5.5	acetic
2841	5.5	10	17.75	-6.56036	0.100924	PA1054	5.5	acetic
2851	5.5	20	17.75	-6.04976	0.101934	PA1054	5.5	acetic
2861	5	5	17.75	-4.97138	0.101314	PA1054	5	acetic
2871	5	10	17.75	-6.08303	0.100818	PA1054	5	acetic
2881	5	20	17.75	-5.83205	0.0986688	PA1054	5	acetic
2891	6.5	5	18.5	0.375723	0.101286	PA1054	6.5	acetic
2901	6.5	10	18.5	0.512216	0.099584	PA1054	6.5	acetic
2911	6.5	20	18.5	0.465471	0.103865	PA1054	6.5	acetic
2921	6	5	18.5	0.539834	0.103876	PA1054	6	acetic
2931	6	10	18.5	0.51121	0.102574	PA1054	6	acetic
2941	6	20	18.5	-5.16704	0.106282	PA1054	6	acetic
2951	5.5	5	18.5	1.08381	0.104327	PA1054	5.5	acetic
2961	5.5	10	18.5	-6.50745	0.10226	PA1054	5.5	acetic
2971	5.5	20	18.5	-6.09194	0.102707	PA1054	5.5	acetic
2981	5	5	18.5	-4.81169	0.104152	PA1054	5	acetic
2991	5	10	18.5	-6.17873	0.103901	PA1054	5	acetic
3001	5	20	18.5	-5.94901	0.101687	PA1054	5	acetic
3011	6.5	5	19.25	0.395244	0.104342	PA1054	6.5	acetic
3021	6.5	10	19.25	0.5306	0.103006	PA1054	6.5	acetic
3031	6.5	20	19.25	0.461423	0.106556	PA1054	6.5	acetic
3041	6	5	19.25	0.547372	0.107011	PA1054	6	acetic
3051	6	10	19.25	0.518536	0.104881	PA1054	6	acetic
3061	6	20	19.25	-4.9098	0.109733	PA1054	6	acetic
3071	5.5	5	19.25	1.0937	0.107481	PA1054	5.5	acetic
3081	5.5	10	19.25	-6.44689	0.105198	PA1054	5.5	acetic
3091	5.5	20	19.25	-6.14306	0.104521	PA1054	5.5	acetic
3101	5	5	19.25	-4.61896	0.106646	PA1054	5	acetic
3111	5	10	19.25	-6.261	0.106723	PA1054	5	acetic
3121	5	20	19.25	-6.05226	0.104832	PA1054	5	acetic
3131	6.5	5	20	0.416586	0.106824	PA1054	6.5	acetic
3141	6.5	10	20	0.548008	0.106322	PA1054	6.5	acetic
3151	6.5	20	20	0.453747	0.108621	PA1054	6.5	acetic
3161	6	5	20	0.551446	0.109768	PA1054	6	acetic
3171	6	10	20	0.527337	0.107157	PA1054	6	acetic
3181	6	20	20	-4.64281	0.111774	PA1054	6	acetic
3191	5.5	5	20	1.09469	0.109658	PA1054	5.5	acetic
3201	5.5	10	20	-6.37838	0.108815	PA1054	5.5	acetic
3211	5.5	20	20	-6.20348	0.107289	PA1054	5.5	acetic
3221	5	5	20	-4.39821	0.108296	PA1054	5	acetic
3231	5	10	20	-6.33202	0.10866	PA1054	5	acetic
3241	5	20	20	-6.14356	0.107389	PA1054	5	acetic
3251	6.5	5	20.75	0.440652	0.108693	PA1054	6.5	acetic
3261	6.5	10	20.75	0.565378	0.108996	PA1054	6.5	acetic
3271	6.5	20	20.75	0.445472	0.110192	PA1054	6.5	acetic
3281	6	5	20.75	0.552772	0.111865	PA1054	6	acetic
3291	6	10	20.75	0.538213	0.109339	PA1054	6	acetic
3301	6	20	20.75	-4.36788	0.112925	PA1054	6	acetic
3311	5.5	5	20.75	1.09382	0.110318	PA1054	5.5	acetic
3321	5.5	10	20.75	-6.30002	0.111733	PA1054	5.5	acetic
3331	5.5	20	20.75	-6.27119	0.110378	PA1054	5.5	acetic
3341	5	5	20.75	-4.15465	0.109219	PA1054	5	acetic
3351	5	10	20.75	-6.39313	0.10972	PA1054	5	acetic
3361	5	20	20.75	-6.2238	0.10923	PA1054	5	acetic
3371	6.5	5	21.5	0.467938	0.111512	PA1054	6.5	acetic
3381	6.5	10	21.5	0.583756	0.112001	PA1054	6.5	acetic
3391	6.5	20	21.5	0.438888	0.112792	PA1054	6.5	acetic
3401	6	5	21.5	0.55239	0.114371	PA1054	6	acetic
3411	6	10	21.5	0.550662	0.112604	PA1054	6	acetic
3421	6	20	21.5	-4.08723	0.115209	PA1054	6	acetic
3431	5.5	5	21.5	1.09708	0.111219	PA1054	5.5	acetic
3441	5.5	10	21.5	-6.20874	0.114059	PA1054	5.5	acetic
3451	5.5	20	21.5	-6.34207	0.113987	PA1054	5.5	acetic
3461	5	5	21.5	-3.89346	0.111072	PA1054	5	acetic
3471	5	10	21.5	-6.44458	0.111544	PA1054	5	acetic
3481	5	20	21.5	-6.29285	0.111856	PA1054	5	acetic
3491	6.5	5	22.25	0.498456	0.119639	PA1054	6.5	acetic
3501	6.5	10	22.25	0.604117	0.119424	PA1054	6.5	acetic
3511	6.5	20	22.25	0.435482	0.120538	PA1054	6.5	acetic
3521	6	5	22.25	0.551518	0.121197	PA1054	6	acetic
3531	6	10	22.25	0.563332	0.120896	PA1054	6	acetic
3541	6	20	22.25	-3.8036	0.122953	PA1054	6	acetic
3551	5.5	5	22.25	1.109	0.117911	PA1054	5.5	acetic
3561	5.5	10	22.25	-6.10078	0.119969	PA1054	5.5	acetic
3571	5.5	20	22.25	-6.41032	0.121417	PA1054	5.5	acetic
3581	5	5	22.25	-3.61972	0.118184	PA1054	5	acetic
3591	5	10	22.25	-6.48552	0.118597	PA1054	5	acetic
3601	5	20	22.25	-6.34955	0.119635	PA1054	5	acetic
3611	6.5	5	23	0.531709	0.140019	PA1054	6.5	acetic
3621	6.5	10	23	0.627201	0.138769	PA1054	6.5	acetic
3631	6.5	20	23	0.435964	0.140131	PA1054	6.5	acetic
3641	6	5	23	0.551377	0.139575	PA1054	6	acetic
3651	6	10	23	0.574332	0.141166	PA1054	6	acetic
3661	6	20	23	-3.52021	0.142714	PA1054	6	acetic
3671	5.5	5	23	1.1323	0.139004	PA1054	5.5	acetic
3681	5.5	10	23	-5.97228	0.138899	PA1054	5.5	acetic
3691	5.5	20	23	-6.469	0.140534	PA1054	5.5	acetic
3701	5	5	23	-3.33825	0.137377	PA1054	5	acetic
3711	5	10	23	-6.51404	0.137959	PA1054	5	acetic
3721	5	20	23	-6.39174	0.139672	PA1054	5	acetic
3731	6.5	5	23.75	0.56673	0.178867	PA1054	6.5	acetic
3741	6.5	10	23.75	0.653382	0.177363	PA1054	6.5	acetic
3751	6.5	20	23.75	0.440344	0.177825	PA1054	6.5	acetic
3761	6	5	23.75	0.553029	0.176928	PA1054	6	acetic
3771	6	10	23.75	0.581568	0.180124	PA1054	6	acetic
3781	6	20	23.75	-3.24061	0.180733	PA1054	6	acetic
3791	5.5	5	23.75	1.16784	0.181061	PA1054	5.5	acetic
3801	5.5	10	23.75	-5.81975	0.180553	PA1054	5.5	acetic
3811	5.5	20	23.75	-6.51063	0.180594	PA1054	5.5	acetic
3821	5	5	23.75	-3.0536	0.174747	PA1054	5	acetic
3831	5	10	23.75	-6.52733	0.175903	PA1054	5	acetic
3841	5	20	23.75	-6.41643	0.178457	PA1054	5	acetic
1312	6.5	5	1.25	0.190496	0.182657	PA01	6.5	benzoic
1412	6.5	10	1.25	0.153787	0.186995	PA01	6.5	benzoic
1512	6.5	20	1.25	-0.0506664	0.191309	PA01	6.5	benzoic
1612	6	5	1.25	0.206252	0.185522	PA01	6	benzoic
1712	6	10	1.25	0.114951	0.187845	PA01	6	benzoic
1812	6	20	1.25	0.0998523	0.187805	PA01	6	benzoic
1912	5.5	5	1.25	0.288142	0.182732	PA01	5.5	benzoic
2012	5.5	10	1.25	0.235981	0.184702	PA01	5.5	benzoic
2112	5.5	20	1.25	-0.105704	0.195265	PA01	5.5	benzoic
2212	5	5	1.25	-0.141776	0.185715	PA01	5	benzoic
2312	5	10	1.25	-0.228647	0.19815	PA01	5	benzoic
2412	5	20	1.25	-0.100232	0.188182	PA01	5	benzoic
2512	6.5	5	2	0.176107	0.161764	PA01	6.5	benzoic
2612	6.5	10	2	0.104757	0.166127	PA01	6.5	benzoic
2712	6.5	20	2	-0.100716	0.169554	PA01	6.5	benzoic
2812	6	5	2	0.194801	0.163631	PA01	6	benzoic
2912	6	10	2	0.101469	0.165559	PA01	6	benzoic
3012	6	20	2	0.053902	0.166959	PA01	6	benzoic
3112	5.5	5	2	0.301518	0.16094	PA01	5.5	benzoic
3212	5.5	10	2	0.23543	0.16283	PA01	5.5	benzoic
3312	5.5	20	2	-0.224306	0.171258	PA01	5.5	benzoic
3412	5	5	2	-0.122191	0.164326	PA01	5	benzoic
3512	5	10	2	-0.409638	0.171222	PA01	5	benzoic
3612	5	20	2	-0.376331	0.167223	PA01	5	benzoic
3712	6.5	5	2.75	0.158257	0.145583	PA01	6.5	benzoic
386	6.5	10	2.75	0.0543382	0.149485	PA01	6.5	benzoic
392	6.5	20	2.75	-0.151854	0.152694	PA01	6.5	benzoic
402	6	5	2.75	0.178546	0.146566	PA01	6	benzoic
412	6	10	2.75	0.0895978	0.148202	PA01	6	benzoic
422	6	20	2.75	0.010845	0.150508	PA01	6	benzoic
432	5.5	5	2.75	0.308087	0.144168	PA01	5.5	benzoic
442	5.5	10	2.75	0.234661	0.145486	PA01	5.5	benzoic
452	5.5	20	2.75	-0.332307	0.15205	PA01	5.5	benzoic
462	5	5	2.75	-0.103653	0.147615	PA01	5	benzoic
472	5	10	2.75	-0.583228	0.150231	PA01	5	benzoic
482	5	20	2.75	-0.668325	0.151358	PA01	5	benzoic
492	6.5	5	3.5	0.13721	0.133642	PA01	6.5	benzoic
502	6.5	10	3.5	0.00330826	0.136658	PA01	6.5	benzoic
512	6.5	20	3.5	-0.203374	0.14025	PA01	6.5	benzoic
522	6	5	3.5	0.157706	0.133918	PA01	6	benzoic
532	6	10	3.5	0.0796029	0.135391	PA01	6	benzoic
542	6	20	3.5	-0.0281088	0.138036	PA01	6	benzoic
552	5.5	5	3.5	0.307678	0.131985	PA01	5.5	benzoic
562	5.5	10	3.5	0.234287	0.132374	PA01	5.5	benzoic
572	5.5	20	3.5	-0.426924	0.137681	PA01	5.5	benzoic
582	5	5	3.5	-0.0870726	0.135108	PA01	5	benzoic
592	5	10	3.5	-0.74674	0.135295	PA01	5	benzoic
602	5	20	3.5	-0.973011	0.139813	PA01	5	benzoic
612	6.5	5	4.25	0.113344	0.125185	PA01	6.5	benzoic
622	6.5	10	4.25	-0.0475417	0.127056	PA01	6.5	benzoic
632	6.5	20	4.25	-0.254558	0.131451	PA01	6.5	benzoic
642	6	5	4.25	0.132665	0.124983	PA01	6	benzoic
652	6	10	4.25	0.0716632	0.126382	PA01	6	benzoic
662	6	20	4.25	-0.0618504	0.128908	PA01	6	benzoic
672	5.5	5	4.25	0.300371	0.123616	PA01	5.5	benzoic
682	5.5	10	4.25	0.234979	0.122952	PA01	5.5	benzoic
692	5.5	20	4.25	-0.505702	0.127812	PA01	5.5	benzoic
702	5	5	4.25	-0.0733303	0.126101	PA01	5	benzoic
712	5	10	4.25	-0.897868	0.125784	PA01	5	benzoic
722	5	20	4.25	-1.28685	0.131615	PA01	5	benzoic
732	6.5	5	5	0.0871477	0.119319	PA01	6.5	benzoic
742	6.5	10	5	-0.0974292	0.12	PA01	6.5	benzoic
752	6.5	20	5	-0.30469	0.125365	PA01	6.5	benzoic
762	6	5	5	0.103974	0.118881	PA01	6	benzoic
772	6	10	5	0.0658582	0.120198	PA01	6	benzoic
782	6	20	5	-0.0894209	0.122356	PA01	6	benzoic
792	5.5	5	5	0.286505	0.118087	PA01	5.5	benzoic
802	5.5	10	5	0.237433	0.116501	PA01	5.5	benzoic
812	5.5	20	5	-0.566604	0.121675	PA01	5.5	benzoic
822	5	5	5	-0.0632244	0.119782	PA01	5	benzoic
832	5	10	5	-1.03476	0.120364	PA01	5	benzoic
842	5	20	5	-1.60605	0.125787	PA01	5	benzoic
852	6.5	5	5.75	0.0592024	0.115199	PA01	6.5	benzoic
862	6.5	10	5.75	-0.1456	0.114826	PA01	6.5	benzoic
872	6.5	20	5.75	-0.353079	0.121082	PA01	6.5	benzoic
882	6	5	5.75	0.0723312	0.114738	PA01	6	benzoic
892	6	10	5.75	0.0621619	0.115853	PA01	6	benzoic
902	6	20	5.75	-0.110055	0.117597	PA01	6	benzoic
912	5.5	5	5.75	0.266676	0.114453	PA01	5.5	benzoic
922	5.5	10	5.75	0.242337	0.112247	PA01	5.5	benzoic
932	5.5	20	5.75	-0.608097	0.118191	PA01	5.5	benzoic
942	5	5	5.75	-0.0574207	0.115374	PA01	5	benzoic
952	5	10	5.75	-1.15606	0.117417	PA01	5	benzoic
962	5	20	5.75	-1.92663	0.121504	PA01	5	benzoic
972	6.5	5	6.5	0.0301691	0.112161	PA01	6.5	benzoic
982	6.5	10	6.5	-0.191348	0.110971	PA01	6.5	benzoic
992	6.5	20	6.5	-0.399069	0.117851	PA01	6.5	benzoic
1002	6	5	6.5	0.0385681	0.111829	PA01	6	benzoic
1012	6	10	6.5	0.0604419	0.112537	PA01	6	benzoic
1022	6	20	6.5	-0.12322	0.113954	PA01	6	benzoic
1032	5.5	5	6.5	0.241719	0.11196	PA01	5.5	benzoic
1042	5.5	10	6.5	0.250334	0.109477	PA01	5.5	benzoic
1052	5.5	20	6.5	-0.629221	0.116227	PA01	5.5	benzoic
1062	5	5	6.5	-0.0564064	0.11223	PA01	5	benzoic
1072	5	10	6.5	-1.26094	0.115537	PA01	5	benzoic
1082	5	20	6.5	-2.24455	0.118166	PA01	5	benzoic
1092	6.5	5	7.25	0.000766281	0.109772	PA01	6.5	benzoic
1102	6.5	10	7.25	-0.23403	0.108022	PA01	6.5	benzoic
1112	6.5	20	7.25	-0.442056	0.115143	PA01	6.5	benzoic
1122	6	5	7.25	0.00362041	0.109646	PA01	6	benzoic
1132	6	10	7.25	0.0604638	0.109712	PA01	6	benzoic
1142	6	20	7.25	-0.12864	0.110924	PA01	6	benzoic
1152	5.5	5	7.25	0.212686	0.110108	PA01	5.5	benzoic
1162	5.5	10	7.25	0.261986	0.107621	PA01	5.5	benzoic
1172	5.5	20	7.25	-0.629632	0.114829	PA01	5.5	benzoic
1182	5	5	7.25	-0.0604486	0.10988	PA01	5	benzoic
1192	5	10	7.25	-1.34912	0.113814	PA01	5	benzoic
1202	5	20	7.25	-2.55579	0.11539	PA01	5	benzoic
1212	6.5	5	8	-0.028253	0.107809	PA01	6.5	benzoic
1222	6.5	10	8	-0.273085	0.105712	PA01	6.5	benzoic
1232	6.5	20	8	-0.481494	0.112658	PA01	6.5	benzoic
1242	6	5	8	-0.0315024	0.107883	PA01	6	benzoic
1252	6	10	8	0.0619026	0.107117	PA01	6	benzoic
1262	6	20	8	-0.126321	0.108205	PA01	6	benzoic
1272	5.5	5	8	0.180803	0.108629	PA01	5.5	benzoic
1282	5.5	10	8	0.277734	0.106275	PA01	5.5	benzoic
1292	5.5	20	8	-0.609622	0.113358	PA01	5.5	benzoic
1302	5	5	8	-0.0695635	0.108027	PA01	5	benzoic
1313	5	10	8	-1.42082	0.111857	PA01	5	benzoic
1322	5	20	8	-2.85644	0.112964	PA01	5	benzoic
1332	6.5	5	8.75	-0.0561261	0.106205	PA01	6.5	benzoic
1342	6.5	10	8.75	-0.308042	0.1039	PA01	6.5	benzoic
1352	6.5	20	8.75	-0.516907	0.110278	PA01	6.5	benzoic
1362	6	5	8.75	-0.0657536	0.106396	PA01	6	benzoic
1372	6	10	8.75	0.0643575	0.104713	PA01	6	benzoic
1382	6	20	8.75	-0.116547	0.10568	PA01	6	benzoic
1392	5.5	5	8.75	0.147426	0.107415	PA01	5.5	benzoic
1402	5.5	10	8.75	0.297872	0.105191	PA01	5.5	benzoic
1413	5.5	20	8.75	-0.570119	0.111514	PA01	5.5	benzoic
1422	5	5	8.75	-0.0834964	0.106517	PA01	5	benzoic
1432	5	10	8.75	-1.47673	0.109686	PA01	5	benzoic
1442	5	20	8.75	-3.1428	0.110794	PA01	5	benzoic
1452	6.5	5	9.5	-0.0821063	0.104976	PA01	6.5	benzoic
1462	6.5	10	9.5	-0.33853	0.102534	PA01	6.5	benzoic
1472	6.5	20	9.5	-0.547893	0.108033	PA01	6.5	benzoic
1482	6	5	9.5	-0.098088	0.105141	PA01	6	benzoic
1492	6	10	9.5	0.0673727	0.102604	PA01	6	benzoic
1502	6	20	9.5	-0.0998774	0.103389	PA01	6	benzoic
1513	5.5	5	9.5	0.113987	0.106452	PA01	5.5	benzoic
1522	5.5	10	9.5	0.322518	0.104252	PA01	5.5	benzoic
1532	5.5	20	9.5	-0.512661	0.109311	PA01	5.5	benzoic
1542	5	5	9.5	-0.101716	0.105313	PA01	5	benzoic
1552	5	10	9.5	-1.51795	0.107562	PA01	5	benzoic
1562	5	20	9.5	-3.41146	0.108863	PA01	5	benzoic
1572	6.5	5	10.25	-0.105488	0.104169	PA01	6.5	benzoic
1582	6.5	10	10.25	-0.364286	0.101615	PA01	6.5	benzoic
1592	6.5	20	10.25	-0.574126	0.10604	PA01	6.5	benzoic
1602	6	5	10.25	-0.127502	0.104132	PA01	6	benzoic
1613	6	10	10.25	0.0704619	0.100958	PA01	6	benzoic
1622	6	20	10.25	-0.0771255	0.101472	PA01	6	benzoic
1632	5.5	5	10.25	0.0819331	0.10576	PA01	5.5	benzoic
1642	5.5	10	10.25	0.3516	0.103448	PA01	5.5	benzoic
1652	5.5	20	10.25	-0.439335	0.107007	PA01	5.5	benzoic
1662	5	5	10.25	-0.123424	0.104451	PA01	5	benzoic
1672	5	10	10.25	-1.54589	0.105822	PA01	5	benzoic
1682	5	20	10.25	-3.6594	0.10721	PA01	5	benzoic
1692	6.5	5	11	-0.125631	0.103819	PA01	6.5	benzoic
1702	6.5	10	11	-0.385153	0.101165	PA01	6.5	benzoic
1713	6.5	20	11	-0.595357	0.104468	PA01	6.5	benzoic
1722	6	5	11	-0.153074	0.103408	PA01	6	benzoic
1732	6	10	11	0.073133	0.099929	PA01	6	benzoic
1742	6	20	11	-0.0493235	0.100116	PA01	6	benzoic
1752	5.5	5	11	0.0526718	0.105364	PA01	5.5	benzoic
1762	5.5	10	11	0.384844	0.102842	PA01	5.5	benzoic
1772	5.5	20	11	-0.352711	0.105007	PA01	5.5	benzoic
1782	5	5	11	-0.147579	0.104009	PA01	5	benzoic
1792	5	10	11	-1.56222	0.104732	PA01	5	benzoic
1802	5	20	11	-3.88398	0.105907	PA01	5	benzoic
1813	6.5	5	11.75	-0.141981	0.103924	PA01	6.5	benzoic
1822	6.5	10	11.75	-0.40108	0.101202	PA01	6.5	benzoic
1832	6.5	20	11.75	-0.611411	0.103482	PA01	6.5	benzoic
1842	6	5	11.75	-0.173996	0.103013	PA01	6	benzoic
1852	6	10	11.75	0.0749153	0.0996081	PA01	6	benzoic
1862	6	20	11.75	-0.0176803	0.0994883	PA01	6	benzoic
1872	5.5	5	11.75	0.0275079	0.105282	PA01	5.5	benzoic
1882	5.5	10	11.75	0.421778	0.102543	PA01	5.5	benzoic
1892	5.5	20	11.75	-0.25574	0.103736	PA01	5.5	benzoic
1902	5	5	11.75	-0.172933	0.10406	PA01	5	benzoic
1913	5	10	11.75	-1.56873	0.104406	PA01	5	benzoic
1922	5	20	11.75	-4.08307	0.10505	PA01	5	benzoic
1932	6.5	5	12.5	-0.154087	0.10444	PA01	6.5	benzoic
1942	6.5	10	12.5	-0.412116	0.101722	PA01	6.5	benzoic
1952	6.5	20	12.5	-0.622191	0.103205	PA01	6.5	benzoic
1962	6	5	12.5	-0.189613	0.102986	PA01	6	benzoic
1972	6	10	12.5	0.0753847	0.0999905	PA01	6	benzoic
1982	6	20	12.5	0.016471	0.099683	PA01	6	benzoic
1992	5.5	5	12.5	0.00759158	0.105521	PA01	5.5	benzoic
2002	5.5	10	12.5	0.46174	0.102666	PA01	5.5	benzoic
2013	5.5	20	12.5	-0.151648	0.103506	PA01	5.5	benzoic
2022	5	5	12.5	-0.198088	0.104631	PA01	5	benzoic
2032	5	10	12.5	-1.56726	0.104787	PA01	5	benzoic
2042	5	20	12.5	-4.25501	0.10473	PA01	5	benzoic
2052	6.5	5	13.25	-0.161618	0.105288	PA01	6.5	benzoic
2062	6.5	10	13.25	-0.418404	0.102687	PA01	6.5	benzoic
2072	6.5	20	13.25	-0.627667	0.103683	PA01	6.5	benzoic
2082	6	5	13.25	-0.199439	0.10335	PA01	6	benzoic
2092	6	10	13.25	0.0741862	0.10098	PA01	6	benzoic
2102	6	20	13.25	0.0517303	0.10069	PA01	6	benzoic
2113	5.5	5	13.25	-0.00612915	0.106083	PA01	5.5	benzoic
2122	5.5	10	13.25	0.503903	0.103294	PA01	5.5	benzoic
2132	5.5	20	13.25	-0.0438152	0.104396	PA01	5.5	benzoic
2142	5	5	13.25	-0.221552	0.105675	PA01	5	benzoic
2152	5	10	13.25	-1.55959	0.105699	PA01	5	benzoic
2162	5	20	13.25	-4.39866	0.105017	PA01	5	benzoic
2172	6.5	5	14	-0.164368	0.106369	PA01	6.5	benzoic
2182	6.5	10	14	-0.42017	0.104028	PA01	6.5	benzoic
2192	6.5	20	14	-0.627877	0.104868	PA01	6.5	benzoic
2202	6	5	14	-0.203183	0.104102	PA01	6	benzoic
2213	6	10	14	0.0710533	0.102417	PA01	6	benzoic
2222	6	20	14	0.08669	0.102395	PA01	6	benzoic
2232	5.5	5	14	-0.0129461	0.106959	PA01	5.5	benzoic
2242	5.5	10	14	0.547302	0.104441	PA01	5.5	benzoic
2252	5.5	20	14	0.064345	0.106229	PA01	5.5	benzoic
2262	5	5	14	-0.241811	0.107063	PA01	5	benzoic
2272	5	10	14	-1.54738	0.106931	PA01	5	benzoic
2282	5	20	14	-4.5134	0.105925	PA01	5	benzoic
2292	6.5	5	14.75	-0.162266	0.10758	PA01	6.5	benzoic
2302	6.5	10	14.75	-0.417709	0.105649	PA01	6.5	benzoic
2313	6.5	20	14.75	-0.622923	0.106624	PA01	6.5	benzoic
2322	6	5	14.75	-0.200752	0.105206	PA01	6	benzoic
2332	6	10	14.75	0.0658215	0.104117	PA01	6	benzoic
2342	6	20	14.75	0.119994	0.104615	PA01	6	benzoic
2352	5.5	5	14.75	-0.0124173	0.108124	PA01	5.5	benzoic
2362	5.5	10	14.75	0.590871	0.10604	PA01	5.5	benzoic
2372	5.5	20	14.75	0.169512	0.10863	PA01	5.5	benzoic
2382	5	5	14.75	-0.257398	0.108605	PA01	5	benzoic
2392	5	10	14.75	-1.53209	0.108309	PA01	5	benzoic
2402	5	20	14.75	-4.59908	0.107408	PA01	5	benzoic
2413	6.5	5	15.5	-0.155371	0.108836	PA01	6.5	benzoic
2422	6.5	10	15.5	-0.411374	0.107449	PA01	6.5	benzoic
2432	6.5	20	15.5	-0.612967	0.108763	PA01	6.5	benzoic
2442	6	5	15.5	-0.192255	0.106599	PA01	6	benzoic
2452	6	10	15.5	0.0584363	0.105914	PA01	6	benzoic
2462	6	20	15.5	0.150393	0.107148	PA01	6	benzoic
2472	5.5	5	15.5	-0.00438153	0.109532	PA01	5.5	benzoic
2482	5.5	10	15.5	0.633485	0.10795	PA01	5.5	benzoic
2492	5.5	20	15.5	0.26857	0.111152	PA01	5.5	benzoic
2502	5	5	15.5	-0.266965	0.110102	PA01	5	benzoic
2513	5	10	15.5	-1.51495	0.10973	PA01	5	benzoic
2522	5	20	15.5	-4.656	0.10936	PA01	5	benzoic
2532	6.5	5	16.25	-0.143869	0.110094	PA01	6.5	benzoic
2542	6.5	10	16.25	-0.401559	0.109346	PA01	6.5	benzoic
2552	6.5	20	16.25	-0.598228	0.111095	PA01	6.5	benzoic
2562	6	5	16.25	-0.177993	0.108209	PA01	6	benzoic
2572	6	10	16.25	0.0489556	0.1077	PA01	6	benzoic
2582	6	20	16.25	0.176793	0.109828	PA01	6	benzoic
2592	5.5	5	16.25	0.0110404	0.111123	PA01	5.5	benzoic
2602	5.5	10	16.25	0.674006	0.110001	PA01	5.5	benzoic
2613	5.5	20	16.25	0.358717	0.113412	PA01	5.5	benzoic
2622	5	5	16.25	-0.269348	0.111409	PA01	5	benzoic
2632	5	10	16.25	-1.49689	0.111185	PA01	5	benzoic
2642	5	20	16.25	-4.68491	0.111656	PA01	5	benzoic
2652	6.5	5	17	-0.128063	0.111382	PA01	6.5	benzoic
2662	6.5	10	17	-0.388686	0.111315	PA01	6.5	benzoic
2672	6.5	20	17	-0.578979	0.113488	PA01	6.5	benzoic
2682	6	5	17	-0.158443	0.109998	PA01	6	benzoic
2692	6	10	17	0.0375455	0.109469	PA01	6	benzoic
2702	6	20	17	0.198294	0.112582	PA01	6	benzoic
2713	5.5	5	17	0.033456	0.112859	PA01	5.5	benzoic
2722	5.5	10	17	0.711329	0.112058	PA01	5.5	benzoic
2732	5.5	20	17	0.437548	0.115212	PA01	5.5	benzoic
2742	5	5	17	-0.263626	0.112505	PA01	5	benzoic
2752	5	10	17	-1.47856	0.112751	PA01	5	benzoic
2762	5	20	17	-4.68688	0.114202	PA01	5	benzoic
2772	6.5	5	17.75	-0.108363	0.112851	PA01	6.5	benzoic
2782	6.5	10	17.75	-0.373194	0.113442	PA01	6.5	benzoic
2792	6.5	20	17.75	-0.555541	0.115941	PA01	6.5	benzoic
2802	6	5	17.75	-0.134237	0.112031	PA01	6	benzoic
2813	6	10	17.75	0.024471	0.111355	PA01	6	benzoic
2822	6	20	17.75	0.214219	0.115475	PA01	6	benzoic
2832	5.5	5	17.75	0.0622239	0.114776	PA01	5.5	benzoic
2842	5.5	10	17.75	0.744423	0.114108	PA01	5.5	benzoic
2852	5.5	20	17.75	0.503124	0.116623	PA01	5.5	benzoic
2862	5	5	17.75	-0.249163	0.11357	PA01	5	benzoic
2872	5	10	17.75	-1.46034	0.114603	PA01	5	benzoic
2882	5	20	17.75	-4.66332	0.117005	PA01	5	benzoic
2892	6.5	5	18.5	-0.085264	0.11482	PA01	6.5	benzoic
2902	6.5	10	18.5	-0.355522	0.115975	PA01	6.5	benzoic
2913	6.5	20	18.5	-0.528284	0.118655	PA01	6.5	benzoic
2922	6	5	18.5	-0.10613	0.114547	PA01	6	benzoic
2932	6	10	18.5	0.0100805	0.113684	PA01	6	benzoic
2942	6	20	18.5	0.224134	0.118756	PA01	6	benzoic
2952	5.5	5	18.5	0.0964863	0.11707	PA01	5.5	benzoic
2962	5.5	10	18.5	0.772373	0.116357	PA01	5.5	benzoic
2972	5.5	20	18.5	0.554024	0.118048	PA01	5.5	benzoic
2982	5	5	18.5	-0.225644	0.115039	PA01	5	benzoic
2992	5	10	18.5	-1.44233	0.117051	PA01	5	benzoic
3002	5	20	18.5	-4.6159	0.120251	PA01	5	benzoic
3013	6.5	5	19.25	-0.0593327	0.117831	PA01	6.5	benzoic
3022	6.5	10	19.25	-0.3361	0.119379	PA01	6.5	benzoic
3032	6.5	20	19.25	-0.497619	0.122099	PA01	6.5	benzoic
3042	6	5	19.25	-0.0749681	0.118037	PA01	6	benzoic
3052	6	10	19.25	-0.00521158	0.117003	PA01	6	benzoic
3062	6	20	19.25	0.227847	0.122891	PA01	6	benzoic
3072	5.5	5	19.25	0.135209	0.120181	PA01	5.5	benzoic
3082	5.5	10	19.25	0.794414	0.119312	PA01	5.5	benzoic
3092	5.5	20	19.25	0.589362	0.120252	PA01	5.5	benzoic
3102	5	5	19.25	-0.193088	0.117633	PA01	5	benzoic
3113	5	10	19.25	-1.4244	0.120589	PA01	5	benzoic
3122	5	20	19.25	-4.54647	0.124367	PA01	5	benzoic
3132	6.5	5	20	-0.0311852	0.12267	PA01	6.5	benzoic
3142	6.5	10	20	-0.315342	0.124361	PA01	6.5	benzoic
3152	6.5	20	20	-0.463997	0.127037	PA01	6.5	benzoic
3162	6	5	20	-0.0416561	0.123272	PA01	6	benzoic
3172	6	10	20	-0.0209474	0.122086	PA01	6	benzoic
3182	6	20	20	0.22541	0.128568	PA01	6	benzoic
3192	5.5	5	20	0.177229	0.124866	PA01	5.5	benzoic
3202	5.5	10	20	0.809957	0.123829	PA01	5.5	benzoic
3213	5.5	20	20	0.608797	0.124309	PA01	5.5	benzoic
3222	5	5	20	-0.151848	0.122315	PA01	5	benzoic
3232	5	10	20	-1.40623	0.125942	PA01	5	benzoic
3242	5	20	20	-4.45703	0.130054	PA01	5	benzoic
3252	6.5	5	20.75	-0.00146711	0.130307	PA01	6.5	benzoic
3262	6.5	10	20.75	-0.293638	0.131827	PA01	6.5	benzoic
3272	6.5	20	20.75	-0.427897	0.134488	PA01	6.5	benzoic
3282	6	5	20.75	-0.00711806	0.131248	PA01	6	benzoic
3292	6	10	20.75	-0.0366478	0.129863	PA01	6	benzoic
3302	6	20	20.75	0.217094	0.136647	PA01	6	benzoic
3313	5.5	5	20.75	0.221303	0.132175	PA01	5.5	benzoic
3322	5.5	10	20.75	0.818606	0.131048	PA01	5.5	benzoic
3332	5.5	20	20.75	0.612507	0.131438	PA01	5.5	benzoic
3342	5	5	20.75	-0.102598	0.130151	PA01	5	benzoic
3352	5	10	20.75	-1.38738	0.134056	PA01	5	benzoic
3362	5	20	20.75	-4.34965	0.13824	PA01	5	benzoic
3372	6.5	5	21.5	0.0291661	0.141748	PA01	6.5	benzoic
3382	6.5	10	21.5	-0.271345	0.142752	PA01	6.5	benzoic
3392	6.5	20	21.5	-0.389828	0.145565	PA01	6.5	benzoic
3402	6	5	21.5	0.0277345	0.143011	PA01	6	benzoic
3413	6	10	21.5	-0.0518353	0.141267	PA01	6	benzoic
3422	6	20	21.5	0.203371	0.148044	PA01	6	benzoic
3432	5.5	5	21.5	0.266157	0.143297	PA01	5.5	benzoic
3442	5.5	10	21.5	0.820166	0.142188	PA01	5.5	benzoic
3452	5.5	20	21.5	0.601152	0.142736	PA01	5.5	benzoic
3462	5	5	21.5	-0.0462999	0.142085	PA01	5	benzoic
3472	5	10	21.5	-1.36731	0.145977	PA01	5	benzoic
3482	5	20	21.5	-4.22648	0.149941	PA01	5	benzoic
3492	6.5	5	22.25	0.0600689	0.157822	PA01	6.5	benzoic
3502	6.5	10	22.25	-0.248791	0.157986	PA01	6.5	benzoic
3513	6.5	20	22.25	-0.350311	0.16124	PA01	6.5	benzoic
3522	6	5	22.25	0.0620341	0.159421	PA01	6	benzoic
3532	6	10	22.25	-0.0660567	0.15705	PA01	6	benzoic
3542	6	20	22.25	0.184875	0.163568	PA01	6	benzoic
3552	5.5	5	22.25	0.31054	0.1593	PA01	5.5	benzoic
3562	5.5	10	22.25	0.814643	0.158251	PA01	5.5	benzoic
3572	5.5	20	22.25	0.575823	0.158918	PA01	5.5	benzoic
3582	5	5	22.25	0.0158355	0.158741	PA01	5	benzoic
3592	5	10	22.25	-1.34545	0.162644	PA01	5	benzoic
3602	5	20	22.25	-4.08963	0.166056	PA01	5	benzoic
3613	6.5	5	23	0.0906225	0.179019	PA01	6.5	benzoic
3622	6.5	10	23	-0.226269	0.178085	PA01	6.5	benzoic
3632	6.5	20	23	-0.30988	0.182138	PA01	6.5	benzoic
3642	6	5	23	0.0949854	0.180972	PA01	6	benzoic
3652	6	10	23	-0.0789024	0.177648	PA01	6	benzoic
3662	6	20	23	0.162369	0.183786	PA01	6	benzoic
3672	5.5	5	23	0.353262	0.180871	PA01	5.5	benzoic
3682	5.5	10	23	0.802236	0.179788	PA01	5.5	benzoic
3692	5.5	20	23	0.537966	0.180219	PA01	5.5	benzoic
3702	5	5	23	0.0824035	0.180359	PA01	5	benzoic
3713	5	10	23	-1.32126	0.184677	PA01	5	benzoic
3722	5	20	23	-3.9412	0.187182	PA01	5	benzoic
13101	6.5	5	1.25	-0.361187	0.121915	PA1054	6.5	benzoic
14101	6.5	10	1.25	0.0950104	0.119099	PA1054	6.5	benzoic
15101	6.5	20	1.25	0.157229	0.13125	PA1054	6.5	benzoic
16101	6	5	1.25	-0.070047	0.123684	PA1054	6	benzoic
17101	6	10	1.25	-0.0629751	0.120528	PA1054	6	benzoic
18101	6	20	1.25	0.101168	0.132633	PA1054	6	benzoic
19101	5.5	5	1.25	-0.212275	0.120712	PA1054	5.5	benzoic
20101	5.5	10	1.25	-0.111135	0.120902	PA1054	5.5	benzoic
21101	5.5	20	1.25	-0.185825	0.132456	PA1054	5.5	benzoic
22101	5	5	1.25	-0.18902	0.117294	PA1054	5	benzoic
23101	5	10	1.25	-0.104678	0.118482	PA1054	5	benzoic
24101	5	20	1.25	-0.108804	0.129944	PA1054	5	benzoic
25101	6.5	5	2	-0.287532	0.0997775	PA1054	6.5	benzoic
26101	6.5	10	2	0.156621	0.0953534	PA1054	6.5	benzoic
27101	6.5	20	2	0.123573	0.106048	PA1054	6.5	benzoic
28101	6	5	2	0.0529434	0.10115	PA1054	6	benzoic
29101	6	10	2	0.0160543	0.0970076	PA1054	6	benzoic
30101	6	20	2	0.16041	0.106086	PA1054	6	benzoic
31101	5.5	5	2	-0.0784662	0.0989187	PA1054	5.5	benzoic
32101	5.5	10	2	0.0197669	0.0957755	PA1054	5.5	benzoic
33101	5.5	20	2	-0.170954	0.107473	PA1054	5.5	benzoic
34101	5	5	2	-0.343406	0.0971124	PA1054	5	benzoic
35101	5	10	2	-0.223112	0.0949706	PA1054	5	benzoic
36101	5	20	2	-0.240398	0.106104	PA1054	5	benzoic
37101	6.5	5	2.75	-0.218117	0.0868787	PA1054	6.5	benzoic
3851	6.5	10	2.75	0.207749	0.0816287	PA1054	6.5	benzoic
3911	6.5	20	2.75	0.0888215	0.0900008	PA1054	6.5	benzoic
4011	6	5	2.75	0.172655	0.0877093	PA1054	6	benzoic
4111	6	10	2.75	0.0924503	0.0827061	PA1054	6	benzoic
4211	6	20	2.75	0.19561	0.0901135	PA1054	6	benzoic
4311	5.5	5	2.75	0.053263	0.0857825	PA1054	5.5	benzoic
4411	5.5	10	2.75	0.132832	0.0808817	PA1054	5.5	benzoic
4511	5.5	20	2.75	-0.167671	0.0910883	PA1054	5.5	benzoic
4611	5	5	2.75	-0.477509	0.0860992	PA1054	5	benzoic
4711	5	10	2.75	-0.369392	0.0811258	PA1054	5	benzoic
4811	5	20	2.75	-0.395826	0.0905678	PA1054	5	benzoic
4911	6.5	5	3.5	-0.157341	0.0801977	PA1054	6.5	benzoic
5011	6.5	10	3.5	0.247624	0.0748896	PA1054	6.5	benzoic
5111	6.5	20	3.5	0.0559503	0.0806019	PA1054	6.5	benzoic
5211	6	5	3.5	0.283269	0.0805128	PA1054	6	benzoic
5311	6	10	3.5	0.163251	0.075036	PA1054	6	benzoic
5411	6	20	3.5	0.206552	0.0815149	PA1054	6	benzoic
5511	5.5	5	3.5	0.175637	0.0787996	PA1054	5.5	benzoic
5611	5.5	10	3.5	0.223406	0.0740112	PA1054	5.5	benzoic
5711	5.5	20	3.5	-0.178892	0.0813776	PA1054	5.5	benzoic
5811	5	5	3.5	-0.585297	0.080964	PA1054	5	benzoic
5911	5	10	3.5	-0.543483	0.0742433	PA1054	5	benzoic
6011	5	20	3.5	-0.575832	0.0810649	PA1054	5	benzoic
6111	6.5	5	4.25	-0.10887	0.0766783	PA1054	6.5	benzoic
6211	6.5	10	4.25	0.276226	0.0717502	PA1054	6.5	benzoic
6311	6.5	20	4.25	0.027644	0.0751338	PA1054	6.5	benzoic
6411	6	5	4.25	0.379549	0.0767057	PA1054	6	benzoic
6511	6	10	4.25	0.22574	0.0711858	PA1054	6	benzoic
6611	6	20	4.25	0.194974	0.076417	PA1054	6	benzoic
6711	5.5	5	4.25	0.281747	0.0754652	PA1054	5.5	benzoic
6811	5.5	10	4.25	0.288492	0.0715489	PA1054	5.5	benzoic
6911	5.5	20	4.25	-0.206429	0.0759594	PA1054	5.5	benzoic
7011	5	5	4.25	-0.662681	0.0784992	PA1054	5	benzoic
7111	5	10	4.25	-0.743729	0.0712885	PA1054	5	benzoic
7211	5	20	4.25	-0.780549	0.0751999	PA1054	5	benzoic
7311	6.5	5	5	-0.0752692	0.0742465	PA1054	6.5	benzoic
7411	6.5	10	5	0.294216	0.070007	PA1054	6.5	benzoic
7511	6.5	20	5	0.00599038	0.0716148	PA1054	6.5	benzoic
7611	6	5	5	0.457304	0.0742847	PA1054	6	benzoic
7711	6	10	5	0.27763	0.069191	PA1054	6	benzoic
7811	6	20	5	0.16436	0.0724059	PA1054	6	benzoic
7911	5.5	5	5	0.365664	0.0738697	PA1054	5.5	benzoic
8011	5.5	10	5	0.326956	0.0704864	PA1054	5.5	benzoic
8111	5.5	20	5	-0.2507	0.0727217	PA1054	5.5	benzoic
8211	5	5	5	-0.707922	0.076602	PA1054	5	benzoic
8311	5	10	5	-0.966642	0.0701637	PA1054	5	benzoic
8411	5	20	5	-1.00937	0.07135	PA1054	5	benzoic
8511	6.5	5	5.75	-0.0577485	0.0719225	PA1054	6.5	benzoic
8611	6.5	10	5.75	0.302811	0.068832	PA1054	6.5	benzoic
8711	6.5	20	5.75	-0.00774863	0.0690436	PA1054	6.5	benzoic
8811	6	5	5.75	0.513776	0.0721731	PA1054	6	benzoic
8911	6	10	5.75	0.317214	0.0681005	PA1054	6	benzoic
9011	6	20	5.75	0.119551	0.0689526	PA1054	6	benzoic
9111	5.5	5	5.75	0.423009	0.0727158	PA1054	5.5	benzoic
9211	5.5	10	5.75	0.33957	0.0694327	PA1054	5.5	benzoic
9311	5.5	20	5.75	-0.310567	0.0703209	PA1054	5.5	benzoic
9411	5	5	5.75	-0.721814	0.074334	PA1054	5	benzoic
9511	5	10	5.75	-1.20681	0.0698313	PA1054	5	benzoic
9611	5	20	5.75	-1.26082	0.0688245	PA1054	5	benzoic
9711	6.5	5	6.5	-0.0560506	0.0694935	PA1054	6.5	benzoic
9811	6.5	10	6.5	0.303631	0.0681652	PA1054	6.5	benzoic
9911	6.5	20	6.5	-0.0132546	0.0671362	PA1054	6.5	benzoic
10011	6	5	6.5	0.547883	0.0699546	PA1054	6	benzoic
10111	6	10	6.5	0.3435	0.0675741	PA1054	6	benzoic
10211	6	20	6.5	0.066222	0.0665794	PA1054	6	benzoic
10311	5.5	5	6.5	0.45139	0.0711802	PA1054	5.5	benzoic
10411	5.5	10	6.5	0.328858	0.0683019	PA1054	5.5	benzoic
10511	5.5	20	6.5	-0.383338	0.0682636	PA1054	5.5	benzoic
10611	5	5	6.5	-0.707611	0.0715902	PA1054	5	benzoic
10711	5	10	6.5	-1.45696	0.0698145	PA1054	5	benzoic
10811	5	20	6.5	-1.53247	0.0674555	PA1054	5	benzoic
10911	6.5	5	7.25	-0.0685067	0.0671823	PA1054	6.5	benzoic
11011	6.5	10	7.25	0.298526	0.0681074	PA1054	6.5	benzoic
11111	6.5	20	7.25	-0.0111399	0.0659668	PA1054	6.5	benzoic
11211	6	5	7.25	0.560303	0.0676511	PA1054	6	benzoic
11311	6	10	7.25	0.356293	0.0674853	PA1054	6	benzoic
11411	6	20	7.25	0.0102855	0.0658044	PA1054	6	benzoic
11511	5.5	5	7.25	0.450664	0.0689149	PA1054	5.5	benzoic
11611	5.5	10	7.25	0.29879	0.0676011	PA1054	5.5	benzoic
11711	5.5	20	7.25	-0.464958	0.0667214	PA1054	5.5	benzoic
11811	5	5	7.25	-0.670692	0.068767	PA1054	5	benzoic
11911	5	10	7.25	-1.70824	0.0698328	PA1054	5	benzoic
12011	5	20	7.25	-1.82095	0.067127	PA1054	5	benzoic
12111	6.5	5	8	-0.0922489	0.065368	PA1054	6.5	benzoic
12211	6.5	10	8	0.289412	0.0685964	PA1054	6.5	benzoic
12311	6.5	20	8	-0.00280579	0.0656642	PA1054	6.5	benzoic
12411	6	5	8	0.553364	0.0655641	PA1054	6	benzoic
12511	6	10	8	0.35622	0.0677184	PA1054	6	benzoic
12611	6	20	8	-0.0426993	0.0665062	PA1054	6	benzoic
12711	5.5	5	8	0.42297	0.066124	PA1054	5.5	benzoic
12811	5.5	10	8	0.254349	0.0677748	PA1054	5.5	benzoic
12911	5.5	20	8	-0.550358	0.0661741	PA1054	5.5	benzoic
13011	5	5	8	-0.617995	0.0664273	PA1054	5	benzoic
13111	5	10	8	-1.95062	0.0697394	PA1054	5	benzoic
13211	5	20	8	-2.12198	0.0675568	PA1054	5	benzoic
13311	6.5	5	8.75	-0.123559	0.0643241	PA1054	6.5	benzoic
13411	6.5	10	8.75	0.278128	0.0693719	PA1054	6.5	benzoic
13511	6.5	20	8.75	0.00980519	0.0661945	PA1054	6.5	benzoic
13611	6	5	8.75	0.530767	0.0640715	PA1054	6	benzoic
13711	6	10	8.75	0.344698	0.0681206	PA1054	6	benzoic
13811	6	20	8.75	-0.0880393	0.0680054	PA1054	6	benzoic
13911	5.5	5	8.75	0.372525	0.0635156	PA1054	5.5	benzoic
14011	5.5	10	8.75	0.201016	0.068808	PA1054	5.5	benzoic
14111	5.5	20	8.75	-0.633935	0.0669436	PA1054	5.5	benzoic
14211	5	5	8.75	-0.557279	0.0649442	PA1054	5	benzoic
14311	5	10	8.75	-2.17356	0.0695758	PA1054	5	benzoic
14411	5	20	8.75	-2.43053	0.068359	PA1054	5	benzoic
14511	6.5	5	9.5	-0.158305	0.064031	PA1054	6.5	benzoic
14611	6.5	10	9.5	0.266322	0.0701014	PA1054	6.5	benzoic
14711	6.5	20	9.5	0.024522	0.0672889	PA1054	6.5	benzoic
14811	6	5	9.5	0.497164	0.0633786	PA1054	6	benzoic
14911	6	10	9.5	0.323832	0.0685262	PA1054	6	benzoic
15011	6	20	9.5	-0.122289	0.069554	PA1054	6	benzoic
15111	5.5	5	9.5	0.305201	0.0619677	PA1054	5.5	benzoic
15211	5.5	10	9.5	0.14425	0.0702352	PA1054	5.5	benzoic
15311	5.5	20	9.5	-0.710114	0.0688459	PA1054	5.5	benzoic
15411	5	5	9.5	-0.496285	0.0642561	PA1054	5	benzoic
15511	5	10	9.5	-2.36673	0.0695399	PA1054	5	benzoic
15611	5	20	9.5	-2.74106	0.0692113	PA1054	5	benzoic
15711	6.5	5	10.25	-0.192406	0.0641723	PA1054	6.5	benzoic
15811	6.5	10	10.25	0.255376	0.0705185	PA1054	6.5	benzoic
15911	6.5	20	10.25	0.0392731	0.0685389	PA1054	6.5	benzoic
16011	6	5	10.25	0.457642	0.0633587	PA1054	6	benzoic
16111	6	10	10.25	0.296253	0.0687961	PA1054	6	benzoic
16211	6	20	10.25	-0.143459	0.0706954	PA1054	6	benzoic
16311	5.5	5	10.25	0.227913	0.0619567	PA1054	5.5	benzoic
16411	5.5	10	10.25	0.0889976	0.0714406	PA1054	5.5	benzoic
16511	5.5	20	10.25	-0.773913	0.0712164	PA1054	5.5	benzoic
16611	5	5	10.25	-0.441923	0.0639324	PA1054	5	benzoic
16711	5	10	10.25	-2.52084	0.0698124	PA1054	5	benzoic
16811	5	20	10.25	-3.04779	0.0699496	PA1054	5	benzoic
16911	6.5	5	11	-0.222275	0.064321	PA1054	6.5	benzoic
17011	6.5	10	11	0.246371	0.0704946	PA1054	6.5	benzoic
17111	6.5	20	11	0.0523767	0.0695784	PA1054	6.5	benzoic
17211	6	5	11	0.417183	0.0636268	PA1054	6	benzoic
17311	6	10	11	0.264911	0.0688484	PA1054	6	benzoic
17411	6	20	11	-0.151048	0.0713128	PA1054	6	benzoic
17511	5.5	5	11	0.147911	0.0631755	PA1054	5.5	benzoic
17611	5.5	10	11	0.0393076	0.0719734	PA1054	5.5	benzoic
17711	5.5	20	11	-0.821454	0.0732528	PA1054	5.5	benzoic
17811	5	5	11	-0.399551	0.063511	PA1054	5	benzoic
17911	5	10	11	-2.62842	0.0703527	PA1054	5	benzoic
18011	5	20	11	-3.34507	0.0705415	PA1054	5	benzoic
18111	6.5	5	11.75	-0.245174	0.0641781	PA1054	6.5	benzoic
18211	6.5	10	11.75	0.240077	0.0700391	PA1054	6.5	benzoic
18311	6.5	20	11.75	0.0627484	0.0702215	PA1054	6.5	benzoic
18411	6	5	11.75	0.380161	0.0637926	PA1054	6	benzoic
18511	6	10	11.75	0.232831	0.068668	PA1054	6	benzoic
18611	6	20	11.75	-0.145906	0.0714915	PA1054	6	benzoic
18711	5.5	5	11.75	0.0720314	0.0647521	PA1054	5.5	benzoic
18811	5.5	10	11.75	-0.00193812	0.0716964	PA1054	5.5	benzoic
18911	5.5	20	11.75	-0.850355	0.0743789	PA1054	5.5	benzoic
19011	5	5	11.75	-0.372464	0.062844	PA1054	5	benzoic
19111	5	10	11.75	-2.68453	0.070847	PA1054	5	benzoic
19211	5	20	11.75	-3.62772	0.0709912	PA1054	5	benzoic
19311	6.5	5	12.5	-0.259445	0.0637196	PA1054	6.5	benzoic
19411	6.5	10	12.5	0.23697	0.0692563	PA1054	6.5	benzoic
19511	6.5	20	12.5	0.0699966	0.0704792	PA1054	6.5	benzoic
19611	6	5	12.5	0.349936	0.0636969	PA1054	6	benzoic
19711	6	10	12.5	0.202864	0.0682902	PA1054	6	benzoic
19811	6	20	12.5	-0.12997	0.0713565	PA1054	6	benzoic
19911	5.5	5	12.5	0.00603039	0.0658488	PA1054	5.5	benzoic
20011	5.5	10	12.5	-0.0331408	0.0707581	PA1054	5.5	benzoic
20111	5.5	20	12.5	-0.859948	0.0744266	PA1054	5.5	benzoic
20211	5	5	12.5	-0.361633	0.0622097	PA1054	5	benzoic
20311	5	10	12.5	-2.68725	0.0708714	PA1054	5	benzoic
20411	5	20	12.5	-3.89137	0.0712634	PA1054	5	benzoic
20511	6.5	5	13.25	-0.264595	0.0631812	PA1054	6.5	benzoic
20611	6.5	10	13.25	0.23727	0.0682892	PA1054	6.5	benzoic
20711	6.5	20	13.25	0.0743945	0.0704589	PA1054	6.5	benzoic
20811	6	5	13.25	0.328592	0.0634808	PA1054	6	benzoic
20911	6	10	13.25	0.17745	0.0677656	PA1054	6	benzoic
21011	6	20	13.25	-0.105917	0.0709816	PA1054	6	benzoic
21111	5.5	5	13.25	-0.0459522	0.0661215	PA1054	5.5	benzoic
21211	5.5	10	13.25	-0.0539616	0.0694544	PA1054	5.5	benzoic
21311	5.5	20	13.25	-0.851314	0.073611	PA1054	5.5	benzoic
21411	5	5	13.25	-0.365733	0.0621064	PA1054	5	benzoic
21511	5	10	13.25	-2.63792	0.070154	PA1054	5	benzoic
21611	5	20	13.25	-4.13265	0.0712756	PA1054	5	benzoic
21711	6.5	5	14	-0.261238	0.0629033	PA1054	6.5	benzoic
21811	6.5	10	14	0.240983	0.067274	PA1054	6.5	benzoic
21911	6.5	20	14	0.0767426	0.0702285	PA1054	6.5	benzoic
22011	6	5	14	0.316843	0.0634622	PA1054	6	benzoic
22111	6	10	14	0.15843	0.0671273	PA1054	6	benzoic
22211	6	20	14	-0.0767947	0.0703828	PA1054	6	benzoic
22311	5.5	5	14	-0.0817161	0.0658149	PA1054	5.5	benzoic
22411	5.5	10	14	-0.065172	0.0680662	PA1054	5.5	benzoic
22511	5.5	20	14	-0.827126	0.0723567	PA1054	5.5	benzoic
22611	5	5	14	-0.381445	0.0628438	PA1054	5	benzoic
22711	5	10	14	-2.5411	0.0687592	PA1054	5	benzoic
22811	5	20	14	-4.34941	0.0709558	PA1054	5	benzoic
22911	6.5	5	14.75	-0.250906	0.0631216	PA1054	6.5	benzoic
23011	6.5	10	14.75	0.247947	0.0663224	PA1054	6.5	benzoic
23111	6.5	20	14.75	0.0781488	0.0697512	PA1054	6.5	benzoic
23211	6	5	14.75	0.3141	0.0639061	PA1054	6	benzoic
23311	6	10	14.75	0.146916	0.0663954	PA1054	6	benzoic
23411	6	20	14.75	-0.0456697	0.0695646	PA1054	6	benzoic
23511	5.5	5	14.75	-0.10109	0.0655295	PA1054	5.5	benzoic
23611	5.5	10	14.75	-0.0684098	0.0667605	PA1054	5.5	benzoic
23711	5.5	20	14.75	-0.791321	0.071063	PA1054	5.5	benzoic
23811	5	5	14.75	-0.403995	0.0642495	PA1054	5	benzoic
23911	5	10	14.75	-2.40421	0.0670872	PA1054	5	benzoic
24011	5	20	14.75	-4.5407	0.0703086	PA1054	5	benzoic
24111	6.5	5	15.5	-0.235769	0.0638439	PA1054	6.5	benzoic
24211	6.5	10	15.5	0.25788	0.0655384	PA1054	6.5	benzoic
24311	6.5	20	15.5	0.07977	0.068952	PA1054	6.5	benzoic
24411	6	5	15.5	0.318695	0.0648537	PA1054	6	benzoic
24511	6	10	15.5	0.143229	0.0656267	PA1054	6	benzoic
24611	6	20	15.5	-0.0153412	0.0685729	PA1054	6	benzoic
24711	5.5	5	15.5	-0.105783	0.0658056	PA1054	5.5	benzoic
24811	5.5	10	15.5	-0.065882	0.065611	PA1054	5.5	benzoic
24911	5.5	20	15.5	-0.74866	0.0699369	PA1054	5.5	benzoic
25011	5	5	15.5	-0.427834	0.0657797	PA1054	5	benzoic
25111	5	10	15.5	-2.2369	0.0656789	PA1054	5	benzoic
25211	5	20	15.5	-4.70668	0.069444	PA1054	5	benzoic
25311	6.5	5	16.25	-0.218311	0.0649035	PA1054	6.5	benzoic
25411	6.5	10	16.25	0.270423	0.065053	PA1054	6.5	benzoic
25511	6.5	20	16.25	0.0825612	0.067869	PA1054	6.5	benzoic
25611	6	5	16.25	0.328196	0.0661392	PA1054	6	benzoic
25711	6	10	16.25	0.146934	0.0649886	PA1054	6	benzoic
25811	6	20	16.25	0.011865	0.067536	PA1054	6	benzoic
25911	5.5	5	16.25	-0.0990312	0.0667848	PA1054	5.5	benzoic
26011	5.5	10	16.25	-0.0600499	0.0647094	PA1054	5.5	benzoic
26111	5.5	20	16.25	-0.704216	0.0689881	PA1054	5.5	benzoic
26211	5	5	16.25	-0.44739	0.0669389	PA1054	5	benzoic
26311	5	10	16.25	-2.05021	0.0649321	PA1054	5	benzoic
26411	5	20	16.25	-4.84842	0.0685499	PA1054	5	benzoic
26511	6.5	5	17	-0.201004	0.0661277	PA1054	6.5	benzoic
26611	6.5	10	17	0.285169	0.0650454	PA1054	6.5	benzoic
26711	6.5	20	17	0.0870741	0.0667725	PA1054	6.5	benzoic
26811	6	5	17	0.33979	0.067562	PA1054	6	benzoic
26911	6	10	17	0.156931	0.0647898	PA1054	6	benzoic
27011	6	20	17	0.0342106	0.0666798	PA1054	6	benzoic
27111	5.5	5	17	-0.0850967	0.0682035	PA1054	5.5	benzoic
27211	5.5	10	17	-0.0533381	0.0642715	PA1054	5.5	benzoic
27311	5.5	20	17	-0.662861	0.068172	PA1054	5.5	benzoic
27411	5	5	17	-0.457775	0.0676618	PA1054	5	benzoic
27511	5	10	17	-1.85563	0.0649396	PA1054	5	benzoic
27611	5	20	17	-4.96756	0.0678334	PA1054	5	benzoic
27711	6.5	5	17.75	-0.18602	0.0674737	PA1054	6.5	benzoic
27811	6.5	10	17.75	0.301693	0.0657123	PA1054	6.5	benzoic
27911	6.5	20	17.75	0.0933377	0.0661316	PA1054	6.5	benzoic
28011	6	5	17.75	0.350664	0.0690523	PA1054	6	benzoic
28111	6	10	17.75	0.171618	0.065406	PA1054	6	benzoic
28211	6	20	17.75	0.0505771	0.0663005	PA1054	6	benzoic
28311	5.5	5	17.75	-0.0686846	0.0696895	PA1054	5.5	benzoic
28411	5.5	10	17.75	-0.0478912	0.06463	PA1054	5.5	benzoic
28511	5.5	20	17.75	-0.628805	0.0675536	PA1054	5.5	benzoic
28611	5	5	17.75	-0.455366	0.0683857	PA1054	5	benzoic
28711	5	10	17.75	-1.66415	0.0655885	PA1054	5	benzoic
28811	5	20	17.75	-5.06595	0.0674655	PA1054	5	benzoic
28911	6.5	5	18.5	-0.175014	0.0690191	PA1054	6.5	benzoic
29011	6.5	10	18.5	0.319568	0.0671869	PA1054	6.5	benzoic
29111	6.5	20	18.5	0.100835	0.0663934	PA1054	6.5	benzoic
29211	6	5	18.5	0.358343	0.0706881	PA1054	6	benzoic
29311	6	10	18.5	0.189087	0.0670964	PA1054	6	benzoic
29411	6	20	18.5	0.0604305	0.0666773	PA1054	6	benzoic
29511	5.5	5	18.5	-0.0543637	0.0710666	PA1054	5.5	benzoic
29611	5.5	10	18.5	-0.0453995	0.066082	PA1054	5.5	benzoic
29711	5.5	20	18.5	-0.60524	0.0673639	PA1054	5.5	benzoic
29811	5	5	18.5	-0.438195	0.0697329	PA1054	5	benzoic
29911	5	10	18.5	-1.48533	0.0668203	PA1054	5	benzoic
30011	5	20	18.5	-5.14531	0.0675595	PA1054	5	benzoic
30111	6.5	5	19.25	-0.169003	0.0708375	PA1054	6.5	benzoic
30211	6.5	10	19.25	0.338368	0.0694693	PA1054	6.5	benzoic
30311	6.5	20	19.25	0.108574	0.067718	PA1054	6.5	benzoic
30411	6	5	19.25	0.360944	0.0725731	PA1054	6	benzoic
30511	6	10	19.25	0.207337	0.06984	PA1054	6	benzoic
30611	6	20	19.25	0.0637431	0.0679571	PA1054	6	benzoic
30711	5.5	5	19.25	-0.0460528	0.0724496	PA1054	5.5	benzoic
30811	5.5	10	19.25	-0.0469981	0.0687039	PA1054	5.5	benzoic
30911	5.5	20	19.25	-0.5941	0.0679174	PA1054	5.5	benzoic
31011	5	5	19.25	-0.406109	0.0719797	PA1054	5	benzoic
31111	5	10	19.25	-1.32667	0.0687939	PA1054	5	benzoic
31211	5	20	19.25	-5.20687	0.0681919	PA1054	5	benzoic
31311	6.5	5	20	-0.168324	0.0729228	PA1054	6.5	benzoic
31411	6.5	10	20	0.357668	0.0724825	PA1054	6.5	benzoic
31511	6.5	20	20	0.115239	0.0699519	PA1054	6.5	benzoic
31611	6	5	20	0.35733	0.074723	PA1054	6	benzoic
31711	6	10	20	0.224467	0.0733857	PA1054	6	benzoic
31811	6	20	20	0.0608931	0.0701315	PA1054	6	benzoic
31911	5.5	5	20	-0.0466329	0.0741414	PA1054	5.5	benzoic
32011	5.5	10	20	-0.0532393	0.0723474	PA1054	5.5	benzoic
32111	5.5	20	20	-0.595981	0.0695095	PA1054	5.5	benzoic
32211	5	5	20	-0.360696	0.0747892	PA1054	5	benzoic
32311	5	10	20	-1.19314	0.071833	PA1054	5	benzoic
32411	5	20	20	-5.25115	0.0694799	PA1054	5	benzoic
32511	6.5	5	20.75	-0.172684	0.07536	PA1054	6.5	benzoic
32611	6.5	10	20.75	0.377036	0.0763413	PA1054	6.5	benzoic
32711	6.5	20	20.75	0.11939	0.0730168	PA1054	6.5	benzoic
32811	6	5	20.75	0.347154	0.0771814	PA1054	6	benzoic
32911	6	10	20.75	0.238847	0.0776029	PA1054	6	benzoic
33011	6	20	20.75	0.0525596	0.0732484	PA1054	6	benzoic
33111	5.5	5	20.75	-0.0577145	0.0765428	PA1054	5.5	benzoic
33211	5.5	10	20.75	-0.0641256	0.0769355	PA1054	5.5	benzoic
33311	5.5	20	20.75	-0.610178	0.072486	PA1054	5.5	benzoic
33411	5	5	20.75	-0.305007	0.0776081	PA1054	5	benzoic
33511	5	10	20.75	-1.08698	0.0763099	PA1054	5	benzoic
33611	5	20	20.75	-5.27784	0.0717682	PA1054	5	benzoic
33711	6.5	5	21.5	-0.181264	0.0788384	PA1054	6.5	benzoic
33811	6.5	10	21.5	0.396021	0.0818161	PA1054	6.5	benzoic
33911	6.5	20	21.5	0.119674	0.0775948	PA1054	6.5	benzoic
34011	6	5	21.5	0.330802	0.0804821	PA1054	6	benzoic
34111	6	10	21.5	0.249232	0.0830396	PA1054	6	benzoic
34211	6	20	21.5	0.0396277	0.0778846	PA1054	6	benzoic
34311	5.5	5	21.5	-0.0795731	0.0803252	PA1054	5.5	benzoic
34411	5.5	10	21.5	-0.0791889	0.0829771	PA1054	5.5	benzoic
34511	5.5	20	21.5	-0.634859	0.0775867	PA1054	5.5	benzoic
34611	5	5	21.5	-0.24312	0.0806479	PA1054	5	benzoic
34711	5	10	21.5	-1.00788	0.0827653	PA1054	5	benzoic
34811	5	20	21.5	-5.28576	0.0759592	PA1054	5	benzoic
34911	6.5	5	22.25	-0.192875	0.0853051	PA1054	6.5	benzoic
35011	6.5	10	22.25	0.414143	0.0907685	PA1054	6.5	benzoic
35111	6.5	20	22.25	0.115024	0.0856962	PA1054	6.5	benzoic
35211	6	5	22.25	0.309257	0.0863183	PA1054	6	benzoic
35311	6	10	22.25	0.254827	0.091423	PA1054	6	benzoic
35411	6	20	22.25	0.0231068	0.0856622	PA1054	6	benzoic
35511	5.5	5	22.25	-0.11124	0.0869014	PA1054	5.5	benzoic
35611	5.5	10	22.25	-0.0975979	0.0920235	PA1054	5.5	benzoic
35711	5.5	20	22.25	-0.667311	0.0863664	PA1054	5.5	benzoic
35811	5	5	22.25	-0.179622	0.086014	PA1054	5	benzoic
35911	5	10	22.25	-0.953252	0.0923498	PA1054	5	benzoic
36011	5	20	22.25	-5.27304	0.0838629	PA1054	5	benzoic
36111	6.5	5	23	-0.206119	0.0980358	PA1054	6.5	benzoic
36211	6.5	10	23	0.430888	0.106027	PA1054	6.5	benzoic
36311	6.5	20	23	0.104809	0.100411	PA1054	6.5	benzoic
36411	6	5	23	0.283913	0.0977986	PA1054	6	benzoic
36511	6	10	23	0.255294	0.105581	PA1054	6	benzoic
36611	6	20	23	0.00406813	0.0992625	PA1054	6	benzoic
36711	5.5	5	23	-0.150717	0.0987563	PA1054	5.5	benzoic
36811	5.5	10	23	-0.118278	0.106607	PA1054	5.5	benzoic
36911	5.5	20	23	-0.704251	0.101179	PA1054	5.5	benzoic
37011	5	5	23	-0.119075	0.09797	PA1054	5	benzoic
37111	5	10	23	-0.918817	0.107183	PA1054	5	benzoic
37211	5	20	23	-5.23732	0.0981134	PA1054	5	benzoic
3732	6.5	5	23.75	-0.219552	0.120353	PA1054	6.5	benzoic
3742	6.5	10	23.75	0.445716	0.130362	PA1054	6.5	benzoic
3752	6.5	20	23.75	0.0889174	0.124532	PA1054	6.5	benzoic
3762	6	5	23.75	0.256368	0.118421	PA1054	6	benzoic
3772	6	10	23.75	0.250716	0.128384	PA1054	6	benzoic
3782	6	20	23.75	-0.0164079	0.121468	PA1054	6	benzoic
3792	5.5	5	23.75	-0.195283	0.11891	PA1054	5.5	benzoic
3802	5.5	10	23.75	-0.14003	0.129354	PA1054	5.5	benzoic
3812	5.5	20	23.75	-0.742149	0.124405	PA1054	5.5	benzoic
3822	5	5	23.75	-0.0655313	0.120942	PA1054	5	benzoic
3832	5	10	23.75	-0.899207	0.129978	PA1054	5	benzoic
3842	5	20	23.75	-5.17608	0.121319	PA1054	5	benzoic
1314	6.5	5	1.25	-0.361151	0.266969	PA01	6.5	butyric
1414	6.5	10	1.25	-0.154111	0.252867	PA01	6.5	butyric
1514	6.5	20	1.25	0.195053	0.255077	PA01	6.5	butyric
1614	6	5	1.25	-0.394984	0.277264	PA01	6	butyric
1714	6	10	1.25	0.0856406	0.265575	PA01	6	butyric
1814	6	20	1.25	0.323985	0.262153	PA01	6	butyric
1914	5.5	5	1.25	-0.0488501	0.281097	PA01	5.5	butyric
2014	5.5	10	1.25	0.256884	0.254244	PA01	5.5	butyric
2114	5.5	20	1.25	0.442392	0.259614	PA01	5.5	butyric
2214	5	5	1.25	-0.0349373	0.282311	PA01	5	butyric
2314	5	10	1.25	0.140379	0.260798	PA01	5	butyric
2414	5	20	1.25	0.493838	0.263759	PA01	5	butyric
2514	6.5	5	2	-0.388435	0.215452	PA01	6.5	butyric
2614	6.5	10	2	-0.19964	0.204451	PA01	6.5	butyric
2714	6.5	20	2	-0.202905	0.20392	PA01	6.5	butyric
2814	6	5	2	-0.635959	0.2182	PA01	6	butyric
2914	6	10	2	-0.247689	0.212868	PA01	6	butyric
3014	6	20	2	-0.147173	0.212778	PA01	6	butyric
3114	5.5	5	2	-0.668905	0.224656	PA01	5.5	butyric
3214	5.5	10	2	-0.167736	0.207998	PA01	5.5	butyric
3314	5.5	20	2	-0.0963504	0.21106	PA01	5.5	butyric
3414	5	5	2	-0.513048	0.225047	PA01	5	butyric
3514	5	10	2	-0.162805	0.212999	PA01	5	butyric
3614	5	20	2	0.0937037	0.213707	PA01	5	butyric
3714	6.5	5	2.75	-0.424543	0.180073	PA01	6.5	butyric
387	6.5	10	2.75	-0.230615	0.17417	PA01	6.5	butyric
393	6.5	20	2.75	-0.547307	0.171951	PA01	6.5	butyric
403	6	5	2.75	-0.857929	0.179146	PA01	6	butyric
413	6	10	2.75	-0.537122	0.178775	PA01	6	butyric
423	6	20	2.75	-0.625701	0.180135	PA01	6	butyric
433	5.5	5	2.75	-1.27368	0.185761	PA01	5.5	butyric
443	5.5	10	2.75	-0.595743	0.177358	PA01	5.5	butyric
453	5.5	20	2.75	-0.650488	0.178888	PA01	5.5	butyric
463	5	5	2.75	-0.991102	0.18508	PA01	5	butyric
473	5	10	2.75	-0.47297	0.181949	PA01	5	butyric
483	5	20	2.75	-0.322914	0.180068	PA01	5	butyric
493	6.5	5	3.5	-0.468463	0.15956	PA01	6.5	butyric
503	6.5	10	3.5	-0.247505	0.158602	PA01	6.5	butyric
513	6.5	20	3.5	-0.831485	0.15693	PA01	6.5	butyric
523	6	5	3.5	-1.0578	0.158977	PA01	6	butyric
533	6	10	3.5	-0.775752	0.161649	PA01	6	butyric
543	6	20	3.5	-1.10232	0.161789	PA01	6	butyric
553	5.5	5	3.5	-1.84907	0.16356	PA01	5.5	butyric
563	5.5	10	3.5	-1.01806	0.159849	PA01	5.5	butyric
573	5.5	20	3.5	-1.209	0.160358	PA01	5.5	butyric
583	5	5	3.5	-1.46184	0.162128	PA01	5	butyric
593	5	10	3.5	-0.786272	0.164766	PA01	5	butyric
603	5	20	3.5	-0.750085	0.16089	PA01	5	butyric
613	6.5	5	4.25	-0.518716	0.150625	PA01	6.5	butyric
623	6.5	10	4.25	-0.251519	0.152389	PA01	6.5	butyric
633	6.5	20	4.25	-1.05159	0.152969	PA01	6.5	butyric
643	6	5	4.25	-1.23343	0.152651	PA01	6	butyric
653	6	10	4.25	-0.959126	0.156318	PA01	6	butyric
663	6	20	4.25	-1.568	0.153606	PA01	6	butyric
673	5.5	5	4.25	-2.38195	0.154686	PA01	5.5	butyric
683	5.5	10	4.25	-1.42584	0.15159	PA01	5.5	butyric
693	5.5	20	4.25	-1.76075	0.151574	PA01	5.5	butyric
703	5	5	4.25	-1.91881	0.15309	PA01	5	butyric
713	5	10	4.25	-1.09922	0.156982	PA01	5	butyric
723	5	20	4.25	-1.18196	0.152411	PA01	5	butyric
733	6.5	5	5	-0.57343	0.148782	PA01	6.5	butyric
743	6.5	10	5	-0.244525	0.150523	PA01	6.5	butyric
753	6.5	20	5	-1.20672	0.153553	PA01	6.5	butyric
763	6	5	5	-1.38365	0.153268	PA01	6	butyric
773	6	10	5	-1.08548	0.156333	PA01	6	butyric
783	6	20	5	-2.01436	0.151155	PA01	6	butyric
793	5.5	5	5	-2.86069	0.153859	PA01	5.5	butyric
803	5.5	10	5	-1.81087	0.148566	PA01	5.5	butyric
813	5.5	20	5	-2.29491	0.148631	PA01	5.5	butyric
823	5	5	5	-2.35662	0.152527	PA01	5	butyric
833	5	10	5	-1.40877	0.154169	PA01	5	butyric
843	5	20	5	-1.61297	0.150247	PA01	5	butyric
853	6.5	5	5.75	-0.630431	0.15002	PA01	6.5	butyric
863	6.5	10	5.75	-0.228909	0.14986	PA01	6.5	butyric
873	6.5	20	5.75	-1.29887	0.154427	PA01	6.5	butyric
883	6	5	5.75	-1.50822	0.155469	PA01	6	butyric
893	6	10	5.75	-1.1558	0.156917	PA01	6	butyric
903	6	20	5.75	-2.43401	0.15109	PA01	6	butyric
913	5.5	5	5.75	-3.27564	0.15611	PA01	5.5	butyric
923	5.5	10	5.75	-2.16591	0.147799	PA01	5.5	butyric
933	5.5	20	5.75	-2.80142	0.148584	PA01	5.5	butyric
943	5	5	5.75	-2.77106	0.155197	PA01	5	butyric
953	5	10	5.75	-1.71247	0.153223	PA01	5	butyric
963	5	20	5.75	-2.03802	0.150868	PA01	5	butyric
973	6.5	5	6.5	-0.687362	0.151696	PA01	6.5	butyric
983	6.5	10	6.5	-0.207408	0.149057	PA01	6.5	butyric
993	6.5	20	6.5	-1.33274	0.153947	PA01	6.5	butyric
1003	6	5	6.5	-1.60769	0.156472	PA01	6	butyric
1013	6	10	6.5	-1.17375	0.155786	PA01	6	butyric
1023	6	20	6.5	-2.82079	0.151486	PA01	6	butyric
1033	5.5	5	6.5	-3.6195	0.158155	PA01	5.5	butyric
1043	5.5	10	6.5	-2.48503	0.147578	PA01	5.5	butyric
1053	5.5	20	6.5	-3.27138	0.149582	PA01	5.5	butyric
1063	5	5	6.5	-3.15926	0.157693	PA01	5	butyric
1073	5	10	6.5	-2.00844	0.152505	PA01	5	butyric
1083	5	20	6.5	-2.45258	0.152118	PA01	5	butyric
1093	6.5	5	7.25	-0.741813	0.152451	PA01	6.5	butyric
1103	6.5	10	7.25	-0.182917	0.147883	PA01	6.5	butyric
1113	6.5	20	7.25	-1.31531	0.152224	PA01	6.5	butyric
1123	6	5	7.25	-1.6833	0.155419	PA01	6	butyric
1133	6	10	7.25	-1.14538	0.152626	PA01	6	butyric
1143	6	20	7.25	-3.17009	0.151477	PA01	6	butyric
1153	5.5	5	7.25	-3.88759	0.158396	PA01	5.5	butyric
1163	5.5	10	7.25	-2.76385	0.147127	PA01	5.5	butyric
1173	5.5	20	7.25	-3.69743	0.15056	PA01	5.5	butyric
1183	5	5	7.25	-3.51966	0.158432	PA01	5	butyric
1193	5	10	7.25	-2.29541	0.151383	PA01	5	butyric
1203	5	20	7.25	-2.85284	0.152932	PA01	5	butyric
1213	6.5	5	8	-0.791453	0.151824	PA01	6.5	butyric
1223	6.5	10	8	-0.158283	0.14658	PA01	6.5	butyric
1233	6.5	20	8	-1.25538	0.150181	PA01	6.5	butyric
1243	6	5	8	-1.73682	0.152559	PA01	6	butyric
1253	6	10	8	-1.07869	0.148338	PA01	6	butyric
1263	6	20	8	-3.47888	0.150827	PA01	6	butyric
1273	5.5	5	8	-4.07797	0.156457	PA01	5.5	butyric
1283	5.5	10	8	-2.99976	0.146209	PA01	5.5	butyric
1293	5.5	20	8	-4.07403	0.150932	PA01	5.5	butyric
1303	5	5	8	-3.85191	0.157086	PA01	5	butyric
1315	5	10	8	-2.57271	0.149778	PA01	5	butyric
1323	5	20	8	-3.23572	0.152912	PA01	5	butyric
1333	6.5	5	8.75	-0.834156	0.149933	PA01	6.5	butyric
1343	6.5	10	8.75	-0.136101	0.145454	PA01	6.5	butyric
1353	6.5	20	8.75	-1.16296	0.148769	PA01	6.5	butyric
1363	6	5	8.75	-1.77032	0.148684	PA01	6	butyric
1373	6	10	8.75	-0.983113	0.144339	PA01	6	butyric
1383	6	20	8.75	-3.74586	0.149627	PA01	6	butyric
1393	5.5	5	8.75	-4.19144	0.152777	PA01	5.5	butyric
1403	5.5	10	8.75	-3.192	0.14486	PA01	5.5	butyric
1415	5.5	20	8.75	-4.39762	0.150433	PA01	5.5	butyric
1423	5	5	8.75	-4.15682	0.154083	PA01	5	butyric
1433	5	10	8.75	-2.84014	0.147848	PA01	5	butyric
1443	5	20	8.75	-3.59889	0.152028	PA01	5	butyric
1453	6.5	5	9.5	-0.868108	0.147247	PA01	6.5	butyric
1463	6.5	10	9.5	-0.118539	0.144658	PA01	6.5	butyric
1473	6.5	20	9.5	-1.0486	0.148434	PA01	6.5	butyric
1483	6	5	9.5	-1.78604	0.144751	PA01	6	butyric
1493	6	10	9.5	-0.868877	0.141879	PA01	6	butyric
1503	6	20	9.5	-3.97135	0.148124	PA01	6	butyric
1515	5.5	5	9.5	-4.23143	0.148293	PA01	5.5	butyric
1523	5.5	10	9.5	-3.34168	0.143253	PA01	5.5	butyric
1533	5.5	20	9.5	-4.66674	0.149059	PA01	5.5	butyric
1543	5	5	9.5	-4.43608	0.150245	PA01	5	butyric
1553	5	10	9.5	-3.09794	0.14583	PA01	5	butyric
1563	5	20	9.5	-3.94074	0.150455	PA01	5	butyric
1573	6.5	5	10.25	-0.891895	0.144414	PA01	6.5	butyric
1583	6.5	10	10.25	-0.107184	0.144152	PA01	6.5	butyric
1593	6.5	20	10.25	-0.92274	0.148933	PA01	6.5	butyric
1603	6	5	10.25	-1.78621	0.141611	PA01	6	butyric
1615	6	10	10.25	-0.7463	0.141464	PA01	6	butyric
1623	6	20	10.25	-4.1572	0.1466	PA01	6	butyric
1633	5.5	5	10.25	-4.20373	0.144135	PA01	5.5	butyric
1643	5.5	10	10.25	-3.45165	0.141635	PA01	5.5	butyric
1653	5.5	20	10.25	-4.88202	0.147037	PA01	5.5	butyric
1663	5	5	10.25	-4.69205	0.146508	PA01	5	butyric
1673	5	10	10.25	-3.34661	0.143963	PA01	5	butyric
1683	5	20	10.25	-4.26025	0.148481	PA01	5	butyric
1693	6.5	5	11	-0.90455	0.142087	PA01	6.5	butyric
1703	6.5	10	11	-0.102939	0.14377	PA01	6.5	butyric
1715	6.5	20	11	-0.79511	0.149555	PA01	6.5	butyric
1723	6	5	11	-1.77294	0.139796	PA01	6	butyric
1733	6	10	11	-0.625143	0.142678	PA01	6	butyric
1743	6	20	11	-4.30654	0.1453	PA01	6	butyric
1753	5.5	5	11	-4.11612	0.141291	PA01	5.5	butyric
1763	5.5	10	11	-3.52634	0.140284	PA01	5.5	butyric
1773	5.5	20	11	-5.04602	0.144771	PA01	5.5	butyric
1783	5	5	11	-4.9275	0.143666	PA01	5	butyric
1793	5	10	11	-3.58681	0.14245	PA01	5	butyric
1803	5	20	11	-4.55698	0.146447	PA01	5	butyric
1815	6.5	5	11.75	-0.905582	0.140745	PA01	6.5	butyric
1823	6.5	10	11.75	-0.105971	0.14334	PA01	6.5	butyric
1833	6.5	20	11.75	-0.674178	0.149543	PA01	6.5	butyric
1843	6	5	11.75	-1.74809	0.139415	PA01	6	butyric
1853	6	10	11.75	-0.513985	0.144493	PA01	6	butyric
1863	6	20	11.75	-4.42354	0.144366	PA01	6	butyric
1873	5.5	5	11.75	-3.97794	0.140285	PA01	5.5	butyric
1883	5.5	10	11.75	-3.57147	0.139464	PA01	5.5	butyric
1893	5.5	20	11.75	-5.16303	0.142739	PA01	5.5	butyric
1903	5	5	11.75	-5.14535	0.142179	PA01	5	butyric
1915	5	10	11.75	-3.81922	0.14144	PA01	5	butyric
1923	5	20	11.75	-4.83084	0.144688	PA01	5	butyric
1933	6.5	5	12.5	-0.894957	0.140568	PA01	6.5	butyric
1943	6.5	10	12.5	-0.115707	0.142788	PA01	6.5	butyric
1953	6.5	20	12.5	-0.566732	0.148473	PA01	6.5	butyric
1963	6	5	12.5	-1.71324	0.140191	PA01	6	butyric
1973	6	10	12.5	-0.419709	0.145833	PA01	6	butyric
1983	6	20	12.5	-4.51307	0.143816	PA01	6	butyric
1993	5.5	5	12.5	-3.79961	0.141026	PA01	5.5	butyric
2003	5.5	10	12.5	-3.59372	0.139362	PA01	5.5	butyric
2015	5.5	20	12.5	-5.2388	0.141369	PA01	5.5	butyric
2023	5	5	12.5	-5.34839	0.142095	PA01	5	butyric
2033	5	10	12.5	-4.04439	0.141008	PA01	5	butyric
2043	5	20	12.5	-5.08202	0.143469	PA01	5	butyric
2053	6.5	5	13.25	-0.873057	0.141413	PA01	6.5	butyric
2063	6.5	10	13.25	-0.130889	0.142185	PA01	6.5	butyric
2073	6.5	20	13.25	-0.477603	0.146453	PA01	6.5	butyric
2083	6	5	13.25	-1.66963	0.141619	PA01	6	butyric
2093	6	10	13.25	-0.347123	0.146042	PA01	6	butyric
2103	6	20	13.25	-4.58037	0.143573	PA01	6	butyric
2115	5.5	5	13.25	-3.59206	0.142916	PA01	5.5	butyric
2123	5.5	10	13.25	-3.60034	0.140035	PA01	5.5	butyric
2133	5.5	20	13.25	-5.2801	0.140918	PA01	5.5	butyric
2143	5	5	13.25	-5.5391	0.14311	PA01	5	butyric
2153	5	10	13.25	-4.26266	0.141146	PA01	5	butyric
2163	5	20	13.25	-5.31086	0.142934	PA01	5	butyric
2173	6.5	5	14	-0.840617	0.142901	PA01	6.5	butyric
2183	6.5	10	14	-0.149677	0.141731	PA01	6.5	butyric
2193	6.5	20	14	-0.409535	0.144095	PA01	6.5	butyric
2203	6	5	14	-1.61821	0.143161	PA01	6	butyric
2215	6	10	14	-0.298737	0.145105	PA01	6	butyric
2223	6	20	14	-4.6307	0.143528	PA01	6	butyric
2233	5.5	5	14	-3.36624	0.145144	PA01	5.5	butyric
2243	5.5	10	14	-3.59871	0.14139	PA01	5.5	butyric
2253	5.5	20	14	-5.29438	0.141413	PA01	5.5	butyric
2263	5	5	14	-5.71943	0.144732	PA01	5	butyric
2273	5	10	14	-4.47401	0.141765	PA01	5	butyric
2283	5	20	14	-5.51767	0.143095	PA01	5	butyric
2293	6.5	5	14.75	-0.798641	0.144572	PA01	6.5	butyric
2303	6.5	10	14.75	-0.169791	0.141678	PA01	6.5	butyric
2315	6.5	20	14.75	-0.363204	0.142287	PA01	6.5	butyric
2323	6	5	14.75	-1.55969	0.144409	PA01	6	butyric
2333	6	10	14.75	-0.274715	0.143593	PA01	6	butyric
2343	6	20	14.75	-4.66901	0.143618	PA01	6	butyric
2353	5.5	5	14.75	-3.13264	0.147001	PA01	5.5	butyric
2363	5.5	10	14.75	-3.59597	0.143203	PA01	5.5	butyric
2373	5.5	20	14.75	-5.28934	0.142668	PA01	5.5	butyric
2383	5	5	14.75	-5.89069	0.146463	PA01	5	butyric
2393	5	10	14.75	-4.67805	0.142716	PA01	5	butyric
2403	5	20	14.75	-5.70271	0.14384	PA01	5	butyric
2415	6.5	5	15.5	-0.74831	0.146018	PA01	6.5	butyric
2423	6.5	10	15.5	-0.18868	0.142207	PA01	6.5	butyric
2433	6.5	20	15.5	-0.337383	0.141803	PA01	6.5	butyric
2443	6	5	15.5	-1.49455	0.145163	PA01	6	butyric
2453	6	10	15.5	-0.273	0.142393	PA01	6	butyric
2463	6	20	15.5	-4.69967	0.143872	PA01	6	butyric
2473	5.5	5	15.5	-2.90086	0.148076	PA01	5.5	butyric
2483	5.5	10	15.5	-3.59857	0.145177	PA01	5.5	butyric
2493	5.5	20	15.5	-5.27245	0.144365	PA01	5.5	butyric
2503	5	5	15.5	-6.05348	0.147918	PA01	5	butyric
2515	5	10	15.5	-4.87395	0.143812	PA01	5	butyric
2523	5	20	15.5	-5.86603	0.144976	PA01	5	butyric
2533	6.5	5	16.25	-0.690897	0.14697	PA01	6.5	butyric
2543	6.5	10	16.25	-0.203711	0.143317	PA01	6.5	butyric
2553	6.5	20	16.25	-0.329222	0.142921	PA01	6.5	butyric
2563	6	5	16.25	-1.42318	0.145432	PA01	6	butyric
2573	6	10	16.25	-0.289581	0.14228	PA01	6	butyric
2583	6	20	16.25	-4.72622	0.144398	PA01	6	butyric
2593	5.5	5	16.25	-2.67925	0.148305	PA01	5.5	butyric
2603	5.5	10	16.25	-3.61199	0.147011	PA01	5.5	butyric
2615	5.5	20	16.25	-5.25064	0.146152	PA01	5.5	butyric
2623	5	5	16.25	-6.20766	0.148867	PA01	5	butyric
2633	5	10	16.25	-5.06044	0.144854	PA01	5	butyric
2643	5	20	16.25	-6.00751	0.146261	PA01	5	butyric
2653	6.5	5	17	-0.62768	0.14732	PA01	6.5	butyric
2663	6.5	10	17	-0.212354	0.144791	PA01	6.5	butyric
2673	6.5	20	17	-0.33462	0.145265	PA01	6.5	butyric
2683	6	5	17	-1.34592	0.14539	PA01	6	butyric
2693	6	10	17	-0.318907	0.143522	PA01	6	butyric
2703	6	20	17	-4.75124	0.145307	PA01	6	butyric
2715	5.5	5	17	-2.47464	0.147911	PA01	5.5	butyric
2723	5.5	10	17	-3.6404	0.148471	PA01	5.5	butyric
2733	5.5	20	17	-5.2299	0.147719	PA01	5.5	butyric
2743	5	5	17	-6.3524	0.149237	PA01	5	butyric
2753	5	10	17	-5.23587	0.145665	PA01	5	butyric
2763	5	20	17	-6.12676	0.147443	PA01	5	butyric
2773	6.5	5	17.75	-0.559881	0.147152	PA01	6.5	butyric
2783	6.5	10	17.75	-0.212363	0.146283	PA01	6.5	butyric
2793	6.5	20	17.75	-0.348648	0.148015	PA01	6.5	butyric
2803	6	5	17.75	-1.26313	0.145332	PA01	6	butyric
2815	6	10	17.75	-0.354374	0.145769	PA01	6	butyric
2823	6	20	17.75	-4.77624	0.146653	PA01	6	butyric
2833	5.5	5	17.75	-2.29219	0.147311	PA01	5.5	butyric
2843	5.5	10	17.75	-3.68651	0.149462	PA01	5.5	butyric
2853	5.5	20	17.75	-5.21506	0.148882	PA01	5.5	butyric
2863	5	5	17.75	-6.48623	0.149119	PA01	5	butyric
2873	5	10	17.75	-5.3982	0.146155	PA01	5	butyric
2883	5	20	17.75	-6.2232	0.148331	PA01	5	butyric
2893	6.5	5	18.5	-0.488615	0.146821	PA01	6.5	butyric
2903	6.5	10	18.5	-0.201925	0.147571	PA01	6.5	butyric
2915	6.5	20	18.5	-0.365997	0.150398	PA01	6.5	butyric
2923	6	5	18.5	-1.17526	0.145696	PA01	6	butyric
2933	6	10	18.5	-0.388874	0.148377	PA01	6	butyric
2943	6	20	18.5	-4.80165	0.148453	PA01	6	butyric
2953	5.5	5	18.5	-2.13534	0.147064	PA01	5.5	butyric
2963	5.5	10	18.5	-3.75144	0.150152	PA01	5.5	butyric
2973	5.5	20	18.5	-5.20955	0.149709	PA01	5.5	butyric
2983	5	5	18.5	-6.60719	0.148858	PA01	5	butyric
2993	5	10	18.5	-5.54517	0.146463	PA01	5	butyric
3003	5	20	18.5	-6.29609	0.148941	PA01	5	butyric
3015	6.5	5	19.25	-0.414867	0.14719	PA01	6.5	butyric
3023	6.5	10	19.25	-0.17978	0.148976	PA01	6.5	butyric
3033	6.5	20	19.25	-0.381413	0.1523	PA01	6.5	butyric
3043	6	5	19.25	-1.08291	0.147246	PA01	6	butyric
3053	6	10	19.25	-0.415353	0.151074	PA01	6	butyric
3063	6	20	19.25	-4.8269	0.150921	PA01	6	butyric
3073	5.5	5	19.25	-2.00581	0.147984	PA01	5.5	butyric
3083	5.5	10	19.25	-3.83471	0.151198	PA01	5.5	butyric
3093	5.5	20	19.25	-5.21532	0.150766	PA01	5.5	butyric
3103	5	5	19.25	-6.7129	0.149287	PA01	5	butyric
3115	5	10	19.25	-5.67433	0.147233	PA01	5	butyric
3123	5	20	19.25	-6.34455	0.149815	PA01	5	butyric
3133	6.5	5	20	-0.339482	0.150032	PA01	6.5	butyric
3143	6.5	10	20	-0.145304	0.151941	PA01	6.5	butyric
3153	6.5	20	20	-0.390084	0.15493	PA01	6.5	butyric
3163	6	5	20	-0.986805	0.15142	PA01	6	butyric
3173	6	10	20	-0.427327	0.154778	PA01	6	butyric
3183	6	20	20	-4.85052	0.154956	PA01	6	butyric
3193	5.5	5	20	-1.90373	0.15147	PA01	5.5	butyric
3203	5.5	10	20	-3.93432	0.154121	PA01	5.5	butyric
3215	5.5	20	20	-5.23285	0.153547	PA01	5.5	butyric
3223	5	5	20	-6.80079	0.15212	PA01	5	butyric
3233	5	10	20	-5.78317	0.150047	PA01	5	butyric
3243	5	20	20	-6.36771	0.152528	PA01	5	butyric
3253	6.5	5	20.75	-0.263184	0.158409	PA01	6.5	butyric
3263	6.5	10	20.75	-0.0985404	0.159553	PA01	6.5	butyric
3273	6.5	20	20.75	-0.38796	0.16138	PA01	6.5	butyric
3283	6	5	20.75	-0.887862	0.160714	PA01	6	butyric
3293	6	10	20.75	-0.419339	0.162329	PA01	6	butyric
3303	6	20	20.75	-4.87032	0.16279	PA01	6	butyric
3315	5.5	5	20.75	-1.82782	0.159953	PA01	5.5	butyric
3323	5.5	10	20.75	-4.0469	0.161696	PA01	5.5	butyric
3333	5.5	20	20.75	-5.26115	0.160949	PA01	5.5	butyric
3343	5	5	20.75	-6.86821	0.1603	PA01	5	butyric
3353	5	10	20.75	-5.86927	0.157845	PA01	5	butyric
3363	5	20	20.75	-6.36474	0.160212	PA01	5	butyric
3373	6.5	5	21.5	-0.186593	0.176475	PA01	6.5	butyric
3383	6.5	10	21.5	-0.0401948	0.176391	PA01	6.5	butyric
3393	6.5	20	21.5	-0.371992	0.176501	PA01	6.5	butyric
3403	6	5	21.5	-0.787122	0.178673	PA01	6	butyric
3415	6	10	21.5	-0.387309	0.17849	PA01	6	butyric
3423	6	20	21.5	-4.8836	0.178342	PA01	6	butyric
3433	5.5	5	21.5	-1.7756	0.177004	PA01	5.5	butyric
3443	5.5	10	21.5	-4.16797	0.177944	PA01	5.5	butyric
3453	5.5	20	21.5	-5.298	0.177287	PA01	5.5	butyric
3463	5	5	21.5	-6.91257	0.177816	PA01	5	butyric
3473	5	10	21.5	-5.93039	0.174808	PA01	5	butyric
3483	5	20	21.5	-6.33496	0.177478	PA01	5	butyric
3493	6.5	5	22.25	-0.110266	0.208289	PA01	6.5	butyric
3503	6.5	10	22.25	0.0284161	0.207072	PA01	6.5	butyric
3515	6.5	20	22.25	-0.340276	0.205363	PA01	6.5	butyric
3523	6	5	22.25	-0.685749	0.209085	PA01	6	butyric
3533	6	10	22.25	-0.328773	0.208436	PA01	6	butyric
3543	6	20	22.25	-4.88738	0.206505	PA01	6	butyric
3553	5.5	5	22.25	-1.74369	0.206587	PA01	5.5	butyric
3563	5.5	10	22.25	-4.29219	0.207166	PA01	5.5	butyric
3573	5.5	20	22.25	-5.34005	0.207203	PA01	5.5	butyric
3583	5	5	22.25	-6.93151	0.208569	PA01	5	butyric
3593	5	10	22.25	-5.96459	0.20519	PA01	5	butyric
3603	5	20	22.25	-6.27793	0.209032	PA01	5	butyric
3615	6.5	5	23	-0.03473	0.256466	PA01	6.5	butyric
3623	6.5	10	23	0.105447	0.254417	PA01	6.5	butyric
3633	6.5	20	23	-0.2921	0.251135	PA01	6.5	butyric
3643	6	5	23	-0.584985	0.254813	PA01	6	butyric
3653	6	10	23	-0.242996	0.255524	PA01	6	butyric
3663	6	20	23	-4.87863	0.251383	PA01	6	butyric
3673	5.5	5	23	-1.72808	0.251786	PA01	5.5	butyric
3683	5.5	10	23	-4.41373	0.252525	PA01	5.5	butyric
3693	5.5	20	23	-5.38318	0.254004	PA01	5.5	butyric
3703	5	5	23	-6.923	0.255086	PA01	5	butyric
3715	5	10	23	-5.97033	0.25184	PA01	5	butyric
3723	5	20	23	-6.19354	0.257871	PA01	5	butyric
13102	6.5	5	1.25	0.00687957	0.195399	PA1054	6.5	butyric
14102	6.5	10	1.25	-0.00027144	0.199992	PA1054	6.5	butyric
15102	6.5	20	1.25	-0.0201352	0.200206	PA1054	6.5	butyric
16102	6	5	1.25	0.167019	0.201245	PA1054	6	butyric
17102	6	10	1.25	0.199532	0.20183	PA1054	6	butyric
18102	6	20	1.25	0.0512784	0.20683	PA1054	6	butyric
19102	5.5	5	1.25	-0.0464965	0.195778	PA1054	5.5	butyric
20102	5.5	10	1.25	-0.0241801	0.19886	PA1054	5.5	butyric
21102	5.5	20	1.25	-0.271463	0.197399	PA1054	5.5	butyric
22102	5	5	1.25	0.024548	0.200669	PA1054	5	butyric
23102	5	10	1.25	0.0283144	0.200699	PA1054	5	butyric
24102	5	20	1.25	-0.206113	0.200134	PA1054	5	butyric
25102	6.5	5	2	0.137412	0.152365	PA1054	6.5	butyric
26102	6.5	10	2	0.00489785	0.152747	PA1054	6.5	butyric
27102	6.5	20	2	-0.387723	0.156485	PA1054	6.5	butyric
28102	6	5	2	-0.0635962	0.15546	PA1054	6	butyric
29102	6	10	2	-0.0493913	0.154285	PA1054	6	butyric
30102	6	20	2	-0.303928	0.16137	PA1054	6	butyric
31102	5.5	5	2	-0.212231	0.153061	PA1054	5.5	butyric
32102	5.5	10	2	-0.247266	0.152662	PA1054	5.5	butyric
33102	5.5	20	2	-0.411995	0.151929	PA1054	5.5	butyric
34102	5	5	2	-0.172776	0.154664	PA1054	5	butyric
35102	5	10	2	-0.12717	0.154032	PA1054	5	butyric
36102	5	20	2	-0.299092	0.155471	PA1054	5	butyric
3733	6.5	5	2.75	0.235199	0.132296	PA1054	6.5	butyric
3813	6.5	10	2.75	0.0178596	0.129498	PA1054	6.5	butyric
3912	6.5	20	2.75	-0.762623	0.138335	PA1054	6.5	butyric
4012	6	5	2.75	-0.264332	0.132919	PA1054	6	butyric
4112	6	10	2.75	-0.34858	0.137162	PA1054	6	butyric
4212	6	20	2.75	-0.728396	0.139473	PA1054	6	butyric
4312	5.5	5	2.75	-0.420554	0.132517	PA1054	5.5	butyric
4412	5.5	10	2.75	-0.508722	0.130348	PA1054	5.5	butyric
4512	5.5	20	2.75	-0.600104	0.129546	PA1054	5.5	butyric
4612	5	5	2.75	-0.380716	0.133611	PA1054	5	butyric
4712	5	10	2.75	-0.299204	0.130986	PA1054	5	butyric
4812	5	20	2.75	-0.415591	0.133349	PA1054	5	butyric
4912	6.5	5	3.5	0.298483	0.124755	PA1054	6.5	butyric
5012	6.5	10	3.5	0.0370109	0.120921	PA1054	6.5	butyric
5112	6.5	20	3.5	-1.11961	0.130001	PA1054	6.5	butyric
5212	6	5	3.5	-0.424724	0.124087	PA1054	6	butyric
5312	6	10	3.5	-0.674678	0.131441	PA1054	6	butyric
5412	6	20	3.5	-1.20947	0.130367	PA1054	6	butyric
5512	5.5	5	3.5	-0.6712	0.124576	PA1054	5.5	butyric
5612	5.5	10	3.5	-0.808946	0.122536	PA1054	5.5	butyric
5712	5.5	20	3.5	-0.837191	0.121399	PA1054	5.5	butyric
5812	5	5	3.5	-0.599115	0.126432	PA1054	5	butyric
5912	5	10	3.5	-0.488557	0.122529	PA1054	5	butyric
6012	5	20	3.5	-0.557466	0.124932	PA1054	5	butyric
6112	6.5	5	4.25	0.328688	0.12106	PA1054	6.5	butyric
6212	6.5	10	4.25	0.060165	0.117895	PA1054	6.5	butyric
6312	6.5	20	4.25	-1.43439	0.123906	PA1054	6.5	butyric
6412	6	5	4.25	-0.537805	0.120738	PA1054	6	butyric
6512	6	10	4.25	-1.00061	0.125642	PA1054	6	butyric
6612	6	20	4.25	-1.73045	0.125398	PA1054	6	butyric
6712	5.5	5	4.25	-0.961512	0.120945	PA1054	5.5	butyric
6812	5.5	10	4.25	-1.14659	0.119818	PA1054	5.5	butyric
6912	5.5	20	4.25	-1.12185	0.11892	PA1054	5.5	butyric
7012	5	5	4.25	-0.828651	0.123352	PA1054	5	butyric
7112	5	10	4.25	-0.696507	0.119608	PA1054	5	butyric
7212	5	20	4.25	-0.725799	0.121948	PA1054	5	butyric
7312	6.5	5	5	0.330208	0.117626	PA1054	6.5	butyric
7412	6.5	10	5	0.0848429	0.115834	PA1054	6.5	butyric
7512	6.5	20	5	-1.68613	0.119714	PA1054	6.5	butyric
7612	6	5	5	-0.600793	0.118696	PA1054	6	butyric
7712	6	10	5	-1.2983	0.11909	PA1054	6	butyric
7812	6	20	5	-2.27186	0.121385	PA1054	6	butyric
7912	5.5	5	5	-1.28634	0.117836	PA1054	5.5	butyric
8012	5.5	10	5	-1.5183	0.117432	PA1054	5.5	butyric
8112	5.5	20	5	-1.44971	0.117549	PA1054	5.5	butyric
8212	5	5	5	-1.07063	0.120207	PA1054	5	butyric
8312	5	10	5	-0.924668	0.117482	PA1054	5	butyric
8412	5	20	5	-0.920778	0.120144	PA1054	5	butyric
8512	6.5	5	5.75	0.309848	0.114386	PA1054	6.5	butyric
8612	6.5	10	5.75	0.108623	0.113814	PA1054	6.5	butyric
8712	6.5	20	5.75	-1.85967	0.118411	PA1054	6.5	butyric
8812	6	5	5.75	-0.615319	0.116728	PA1054	6	butyric
8912	6	10	5.75	-1.54172	0.115504	PA1054	6	butyric
9012	6	20	5.75	-2.81309	0.118548	PA1054	6	butyric
9112	5.5	5	5.75	-1.6381	0.114779	PA1054	5.5	butyric
9212	5.5	10	5.75	-1.91854	0.114479	PA1054	5.5	butyric
9312	5.5	20	5.75	-1.81354	0.115996	PA1054	5.5	butyric
9412	5	5	5.75	-1.32663	0.116837	PA1054	5	butyric
9512	5	10	5.75	-1.17471	0.115089	PA1054	5	butyric
9612	5	20	5.75	-1.14163	0.118431	PA1054	5	butyric
9712	6.5	5	6.5	0.275957	0.112417	PA1054	6.5	butyric
9812	6.5	10	6.5	0.1295	0.112359	PA1054	6.5	butyric
9912	6.5	20	6.5	-1.94719	0.118995	PA1054	6.5	butyric
10012	6	5	6.5	-0.587146	0.114906	PA1054	6	butyric
10112	6	10	6.5	-1.70975	0.116676	PA1054	6	butyric
10212	6	20	6.5	-3.33414	0.117586	PA1054	6	butyric
10312	5.5	5	6.5	-2.00712	0.112605	PA1054	5.5	butyric
10412	5.5	10	6.5	-2.33978	0.111736	PA1054	5.5	butyric
10512	5.5	20	6.5	-2.20373	0.114453	PA1054	5.5	butyric
10612	5	5	6.5	-1.59809	0.114446	PA1054	5	butyric
10712	5	10	6.5	-1.44797	0.112995	PA1054	5	butyric
10812	5	20	6.5	-1.38666	0.117014	PA1054	5	butyric
10912	6.5	5	7.25	0.237392	0.112316	PA1054	6.5	butyric
11012	6.5	10	7.25	0.146203	0.111965	PA1054	6.5	butyric
11112	6.5	20	7.25	-1.94893	0.11921	PA1054	6.5	butyric
11212	6	5	7.25	-0.52541	0.113658	PA1054	6	butyric
11312	6	10	7.25	-1.78867	0.120152	PA1054	6	butyric
11412	6	20	7.25	-3.81743	0.118103	PA1054	6	butyric
11512	5.5	5	7.25	-2.3821	0.112036	PA1054	5.5	butyric
11612	5.5	10	7.25	-2.77276	0.110145	PA1054	5.5	butyric
11712	5.5	20	7.25	-2.609	0.113465	PA1054	5.5	butyric
11812	5	5	7.25	-1.88581	0.113806	PA1054	5	butyric
11912	5	10	7.25	-1.74509	0.111911	PA1054	5	butyric
12012	5	20	7.25	-1.65333	0.11621	PA1054	5	butyric
12112	6.5	5	8	0.202411	0.113594	PA1054	6.5	butyric
12212	6.5	10	8	0.158403	0.112513	PA1054	6.5	butyric
12312	6.5	20	8	-1.87306	0.117756	PA1054	6.5	butyric
12412	6	5	8	-0.441472	0.113222	PA1054	6	butyric
12512	6	10	8	-1.77372	0.122007	PA1054	6	butyric
12612	6	20	8	-4.24941	0.118776	PA1054	6	butyric
12712	5.5	5	8	-2.75076	0.113012	PA1054	5.5	butyric
12812	5.5	10	8	-3.20709	0.110041	PA1054	5.5	butyric
12912	5.5	20	8	-3.01734	0.113381	PA1054	5.5	butyric
13012	5	5	8	-2.18956	0.114571	PA1054	5	butyric
13112	5	10	8	-2.06555	0.111957	PA1054	5	butyric
13212	5	20	8	-1.93843	0.116014	PA1054	5	butyric
13312	6.5	5	8.75	0.177678	0.115052	PA1054	6.5	butyric
13412	6.5	10	8.75	0.166788	0.113374	PA1054	6.5	butyric
13512	6.5	20	8.75	-1.73449	0.115275	PA1054	6.5	butyric
13612	6	5	8.75	-0.347546	0.113371	PA1054	6	butyric
13712	6	10	8.75	-1.66963	0.120244	PA1054	6	butyric
13812	6	20	8.75	-4.62165	0.118434	PA1054	6	butyric
13912	5.5	5	8.75	-3.10065	0.114727	PA1054	5.5	butyric
14012	5.5	10	8.75	-3.63202	0.111016	PA1054	5.5	butyric
14112	5.5	20	8.75	-3.41709	0.114135	PA1054	5.5	butyric
14212	5	5	8.75	-2.50783	0.115639	PA1054	5	butyric
14312	5	10	8.75	-2.40746	0.1126	PA1054	5	butyric
14412	5	20	8.75	-2.23835	0.116124	PA1054	5	butyric
14512	6.5	5	9.5	0.167489	0.115575	PA1054	6.5	butyric
14612	6.5	10	9.5	0.172965	0.113834	PA1054	6.5	butyric
14712	6.5	20	9.5	-1.5529	0.113587	PA1054	6.5	butyric
14812	6	5	9.5	-0.25528	0.113461	PA1054	6	butyric
14912	6	10	9.5	-1.48999	0.115886	PA1054	6	butyric
15012	6	20	9.5	-4.93153	0.116859	PA1054	6	butyric
15112	5.5	5	9.5	-3.41993	0.116109	PA1054	5.5	butyric
15212	5.5	10	9.5	-4.03735	0.112221	PA1054	5.5	butyric
15312	5.5	20	9.5	-3.79802	0.115252	PA1054	5.5	butyric
15412	5	5	9.5	-2.83765	0.115955	PA1054	5	butyric
15512	5	10	9.5	-2.76737	0.113046	PA1054	5	butyric
15612	5	20	9.5	-2.54926	0.116158	PA1054	5	butyric
15712	6.5	5	10.25	0.173358	0.114704	PA1054	6.5	butyric
15812	6.5	10	10.25	0.179221	0.113486	PA1054	6.5	butyric
15912	6.5	20	10.25	-1.35033	0.113912	PA1054	6.5	butyric
16012	6	5	10.25	-0.174485	0.112826	PA1054	6	butyric
16112	6	10	10.25	-1.25547	0.112041	PA1054	6	butyric
16212	6	20	10.25	-5.18217	0.114842	PA1054	6	butyric
16312	5.5	5	10.25	-3.69813	0.116352	PA1054	5.5	butyric
16412	5.5	10	10.25	-4.41428	0.112816	PA1054	5.5	butyric
16512	5.5	20	10.25	-4.15224	0.116058	PA1054	5.5	butyric
16612	5	5	10.25	-3.17475	0.115087	PA1054	5	butyric
16712	5	10	10.25	-3.14035	0.112722	PA1054	5	butyric
16812	5	20	10.25	-2.86741	0.115849	PA1054	5	butyric
16912	6.5	5	11	0.19399	0.112802	PA1054	6.5	butyric
17012	6.5	10	11	0.188142	0.1124	PA1054	6.5	butyric
17112	6.5	20	11	-1.14841	0.11565	PA1054	6.5	butyric
17212	6	5	11	-0.112182	0.11126	PA1054	6	butyric
17312	6	10	11	-0.991207	0.111477	PA1054	6	butyric
17412	6	20	11	-5.38177	0.113564	PA1054	6	butyric
17512	5.5	5	11	-3.92683	0.11524	PA1054	5.5	butyric
[truncated: 3,029 more rows]
