# Supplementary material for: Synergistic Impacts of Organic Acids and pH on Growth of Pseudomonas aeruginosa: A Comparison of Parametric and Bayesian Non-parametric Methods to Model Growth
Source: Front Microbiol. 2019 Jan 8;9:3196. doi: 10.3389/fmicb.2018.03196 (PMC6331447; doi:10.3389/fmicb.2018.03196)
Supplement: Supplementary file 5 [file Table_5.XLSX]

## Sheet: Sheet1
	ph	mMacid	relmin	condition	strain
1	6.5	5	-0.373662	acetic	PA01
2	6.5	10	-0.717522	acetic	PA01
3	6.5	20	-0.411499	acetic	PA01
4	6	5	-0.670324	acetic	PA01
5	6	10	-1.20947	acetic	PA01
6	6	20	-5.14226	acetic	PA01
7	5.5	5	-2.38662	acetic	PA01
8	5.5	10	-5.99562	acetic	PA01
9	5.5	20	-5.32337	acetic	PA01
10	5	5	-5.74256	acetic	PA01
11	5	10	-6.43383	acetic	PA01
12	5	20	-5.99076	acetic	PA01
13	6.5	5	-0.905582	butyric	PA01
14	6.5	10	-0.251519	butyric	PA01
15	6.5	20	-1.33274	butyric	PA01
16	6	5	-1.78621	butyric	PA01
17	6	10	-1.17375	butyric	PA01
18	6	20	-4.88738	butyric	PA01
19	5.5	5	-4.23143	butyric	PA01
20	5.5	10	-4.41373	butyric	PA01
21	5.5	20	-5.38318	butyric	PA01
22	5	5	-6.93151	butyric	PA01
23	5	10	-5.97033	butyric	PA01
24	5	20	-6.36771	butyric	PA01
25	6.5	5	-0.476959	propionic	PA01
26	6.5	10	-0.938045	propionic	PA01
27	6.5	20	-1.53539	propionic	PA01
28	6	5	-0.373824	propionic	PA01
29	6	10	-2.06948	propionic	PA01
30	6	20	-4.81555	propionic	PA01
31	5.5	5	-3.34909	propionic	PA01
32	5.5	10	-6.67759	propionic	PA01
33	5.5	20	-5.34774	propionic	PA01
34	5	5	-7.861	propionic	PA01
35	5	10	-7.11982	propionic	PA01
36	5	20	-6.67165	propionic	PA01
37	6.5	5	-0.345777	sorbic	PA01
38	6.5	10	-0.206381	sorbic	PA01
39	6.5	20	-0.631372	sorbic	PA01
40	6	5	-0.883446	sorbic	PA01
41	6	10	-0.775332	sorbic	PA01
42	6	20	-1.02651	sorbic	PA01
43	5.5	5	-1.57498	sorbic	PA01
44	5.5	10	-4.86315	sorbic	PA01
45	5.5	20	-6.48404	sorbic	PA01
46	5	5	-4.10402	sorbic	PA01
47	5	10	-7.04126	sorbic	PA01
48	5	20	-6.74671	sorbic	PA01
49	6.5	5	-0.290107	citric	PA01
50	6.5	10	-0.0490165	citric	PA01
51	6.5	20	0.00297412	citric	PA01
52	6	5	-0.303544	citric	PA01
53	6	10	-0.193449	citric	PA01
54	6	20	-0.913989	citric	PA01
55	5.5	5	-0.319785	citric	PA01
56	5.5	10	-4.00116	citric	PA01
57	5.5	20	-5.92583	citric	PA01
58	5	5	-6.18762	citric	PA01
59	5	10	-5.81504	citric	PA01
60	5	20	-6.38296	citric	PA01
61	6.5	5	-0.32487	malic	PA01
62	6.5	10	-1.63827	malic	PA01
63	6.5	20	-0.61296	malic	PA01
64	6	5	0.0641386	malic	PA01
65	6	10	0.157473	malic	PA01
66	6	20	0.159848	malic	PA01
67	5.5	5	0.15498	malic	PA01
68	5.5	10	0.155099	malic	PA01
69	5.5	20	-0.259281	malic	PA01
70	5	5	-1.28457	malic	PA01
71	5	10	-5.32966	malic	PA01
72	5	20	-3.62287	malic	PA01
73	6.5	5	-0.164368	benzoic	PA01
74	6.5	10	-0.42017	benzoic	PA01
75	6.5	20	-0.627877	benzoic	PA01
76	6	5	-0.203183	benzoic	PA01
77	6	10	-0.0789024	benzoic	PA01
78	6	20	-0.12864	benzoic	PA01
79	5.5	5	-0.0129461	benzoic	PA01
80	5.5	10	0.102543	benzoic	PA01
81	5.5	20	-0.629632	benzoic	PA01
82	5	5	-0.269348	benzoic	PA01
83	5	10	-1.56873	benzoic	PA01
84	5	20	-4.68688	benzoic	PA01
85	6.5	5	0.0820404	acetic	PA1054
86	6.5	10	-0.349572	acetic	PA1054
87	6.5	20	-1.00451	acetic	PA1054
88	6	5	-0.0775159	acetic	PA1054
89	6	10	-1.24324	acetic	PA1054
90	6	20	-6.56633	acetic	PA1054
91	5.5	5	-1.13714	acetic	PA1054
92	5.5	10	-6.6476	acetic	PA1054
93	5.5	20	-6.51063	acetic	PA1054
94	5	5	-5.20812	acetic	PA1054
95	5	10	-6.52733	acetic	PA1054
96	5	20	-6.41643	acetic	PA1054
97	6.5	5	0.00687957	butyric	PA1054
98	6.5	10	-0.00027144	butyric	PA1054
99	6.5	20	-1.94893	butyric	PA1054
100	6	5	-0.615319	butyric	PA1054
101	6	10	-1.78867	butyric	PA1054
102	6	20	-7.51398	butyric	PA1054
103	5.5	5	-4.27077	butyric	PA1054
104	5.5	10	-7.74179	butyric	PA1054
105	5.5	20	-7.27549	butyric	PA1054
106	5	5	-6.54637	butyric	PA1054
107	5	10	-6.96042	butyric	PA1054
108	5	20	-6.7209	butyric	PA1054
109	6.5	5	-0.571728	propionic	PA1054
110	6.5	10	-0.916696	propionic	PA1054
111	6.5	20	-2.79929	propionic	PA1054
112	6	5	-1.55723	propionic	PA1054
113	6	10	-3.88404	propionic	PA1054
114	6	20	-10.7633	propionic	PA1054
115	5.5	5	-5.26777	propionic	PA1054
116	5.5	10	-10.3745	propionic	PA1054
117	5.5	20	-8.65929	propionic	PA1054
118	5	5	-9.35753	propionic	PA1054
119	5	10	-8.39388	propionic	PA1054
120	5	20	-7.73632	propionic	PA1054
121	6.5	5	-0.481403	sorbic	PA1054
122	6.5	10	-0.458393	sorbic	PA1054
123	6.5	20	-0.543651	sorbic	PA1054
124	6	5	-0.60074	sorbic	PA1054
125	6	10	-0.832495	sorbic	PA1054
126	6	20	-1.65549	sorbic	PA1054
127	5.5	5	-0.972324	sorbic	PA1054
128	5.5	10	-1.34898	sorbic	PA1054
129	5.5	20	-3.60962	sorbic	PA1054
130	5	5	-6.16269	sorbic	PA1054
131	5	10	-7.25819	sorbic	PA1054
132	5	20	-6.99256	sorbic	PA1054
133	6.5	5	-0.202462	citric	PA1054
134	6.5	10	-0.158655	citric	PA1054
135	6.5	20	0.100959	citric	PA1054
136	6	5	-0.559462	citric	PA1054
137	6	10	-0.046817	citric	PA1054
138	6	20	-0.809606	citric	PA1054
139	5.5	5	-0.5308	citric	PA1054
140	5.5	10	-3.21826	citric	PA1054
141	5.5	20	-5.93317	citric	PA1054
142	5	5	-5.40371	citric	PA1054
143	5	10	-6.14228	citric	PA1054
144	5	20	-5.11386	citric	PA1054
145	6.5	5	-0.0373587	malic	PA1054
146	6.5	10	-0.0724413	malic	PA1054
147	6.5	20	-0.102051	malic	PA1054
148	6	5	-0.240271	malic	PA1054
149	6	10	-0.0911446	malic	PA1054
150	6	20	-0.385951	malic	PA1054
151	5.5	5	-0.311165	malic	PA1054
152	5.5	10	-0.954378	malic	PA1054
153	5.5	20	-4.82886	malic	PA1054
154	5	5	-3.11119	malic	PA1054
155	5	10	-5.19785	malic	PA1054
156	5	20	-5.27935	malic	PA1054
157	6.5	5	-0.361187	benzoic	PA1054
158	6.5	10	0.0650454	benzoic	PA1054
159	6.5	20	-0.0132546	benzoic	PA1054
160	6	5	-0.070047	benzoic	PA1054
161	6	10	-0.0629751	benzoic	PA1054
162	6	20	-0.151048	benzoic	PA1054
163	5.5	5	-0.212275	benzoic	PA1054
164	5.5	10	-0.14003	benzoic	PA1054
165	5.5	20	-0.859948	benzoic	PA1054
166	5	5	-0.721814	benzoic	PA1054
167	5	10	-2.68725	benzoic	PA1054
168	5	20	-5.28576	benzoic	PA1054
